# Supplementary material for: Master Sculptor at Work: Enteropathogenic Escherichia coli Infection Uniquely Modifies Mitochondrial Proteolysis during Its Control of Human Cell Death
Source: mSystems. 2020 Jun 2;5(3):e00283-20. doi: 10.1128/mSystems.00283-20 (PMC8534729; doi:10.1128/mSystems.00283-20)
Supplement: DATA SET S1 [file msystems.00283-20-sd001.xls]

## Sheet: EPEC MS-TAILS
	MASS SPECTROMETRY		id	Raw file	Retention time	MS/MS scan number	MS/MS count	Mass	z	Delta sore	PEP		PROTEIN		Protein name	Gene symbol	Uniprot ID	Mitochondrial? (source: MitoCarta2.0)	Function (source: UniProt)	GO_BP (i.e. Gene Ontology Biological Processes; source: UniProt)	GO_CC (i.e. Gene Ontology Cellular Component; source: UniProt)	GO_MF (i.e. Gene Ontology Molecular Function; source: UniProt)		N-TERMINAL PEPTIDE		N-terminal peptide sequence	Modifications	Cell fraction identified in	Isoforms of this protein where this peptide is found	Type of N terminus	Type of N terminus (specific)	Protein length (Amino acids)	AA site of N terminus	P6-P1' (i.e. N terminus context)	Other experimental terminus evidences (source: TopFINDer)	Cleaving protease (if known; source: TopFINDer)	Distance from MTS (if applicable; source: TopFINDer)		QUANTIFICATION		EPEC WT/UI MITO median(log2(fold change in N-terminal peptide abundance))	Rep1	Rep2	Rep3	EPEC WT/UI CELL median(log2(fold change))	Rep1	Rep2	Rep3	EPEC WT/ΔescN MITO median(log2(fold change))
	------------------------------------------------------------------		1857	MT132_mito_2B_TAILS_20140704	50.596	6393	2	1619.81	2	74.897	0.00012312		------------------------------------------------------------------		Carbamoyl-phosphate synthase [ammonia], mitochondrial	CPS1	P31327	Yes	Involved in the urea cycle of ureotelic animals where the enzyme plays an important role in removing excess ammonia from the cell.	'de novo' pyrimidine nucleobase biosynthetic process; IEA:InterPro. anion homeostasis; IEA:Ensembl. carbamoyl phosphate biosynthetic process; IMP:UniProtKB. cellular response to ammonia; IMP:BHF-UCL. cellular response to cAMP; IEA:Ensembl. cellular response to fibroblast growth factor stimulus; IEA:Ensembl. cellular response to glucagon stimulus; IEA:Ensembl. cellular response to oleic acid; IEA:…	mitochondrial inner membrane; IEA:Ensembl. mitochondrial matrix; TAS:Reactome. mitochondrial nucleoid; IDA:BHF-UCL. nucleolus; IDA:HPA. protein complex; IEA:Ensembl.	ATP binding; IEA:UniProtKB-KW. calcium ion binding; IEA:Ensembl. carbamoyl-phosphate synthase (ammonia) activity; IMP:BHF-UCL. carbamoyl-phosphate synthase (glutamine-hydrolyzing) activity; IEA:InterPro. endopeptidase activity; IEA:Ensembl. glutamate binding; IEA:Ensembl. modified amino acid binding; IDA:UniProtKB. phospholipid binding; IEA:Ensembl. protein complex binding; IEA:Ensembl.		------------------------------------------------------------------		SAYALGGLGSGICPNR	DimethNter0	Mitochondrial	1,2,3	Proteolysis	Proteolysis	1500	588	YPVMIR|S-588					------------------------------------------------------------------		4.06534	4.09226	4.03841
	------------------------------------------------------------------		1391	MT132_cell_1A_TAILS_20140704	68.806	8538	5	1520.84	2	47.546	0.011871		------------------------------------------------------------------		Gem-associated protein 7	GEMIN7	Q9H840	No	The SMN complex plays a catalyst role in the assembly of small nuclear ribonucleoproteins (snRNPs), the building blocks of the spliceosome. Thereby, plays an important role in the splicing of cellular pre-mRNAs. Most spliceosomal snRNPs contain a common set of Sm proteins SNRPB, SNRPD1, SNRPD2, SNRPD3, SNRPE, SNRPF and SNRPG that assemble in a heptameric protein ring on the Sm site of the small n…	mRNA splicing, via spliceosome; TAS:UniProtKB. nuclear import; TAS:Reactome. spliceosomal snRNP assembly; IDA:UniProtKB.	cytoplasm; IDA:UniProtKB. cytosol; IDA:UniProtKB. Gemini of coiled bodies; IDA:UniProtKB. nuclear body; IDA:UniProtKB. nucleoplasm; IDA:UniProtKB. nucleus; IDA:HPA. SMN complex; IDA:UniProtKB. SMN-Sm protein complex; IDA:UniProtKB.	Molecular Function not found.		------------------------------------------------------------------		MQTPVNIPVPVLR	Oxidation (M);Acetyl (any N-term)	Both	1	Mature	Natural	131	1	|M-1	COFRADIC;other				------------------------------------------------------------------		2.87592		2.87592		2.93563	1.75824	3.81999	2.93563
	------------------------------------------------------------------		1803	MT132_mito_2B_TAILS_20140704	51.406	6545	1	3462.68	4	26.611	0.0033292		------------------------------------------------------------------		Transmembrane channel-like protein 3	TMC3	Q7Z5M5	No	Probable ion channel. {ECO:0000250}.	Biological Process not found.	integral component of membrane; IEA:UniProtKB-KW.	Molecular Function not found.		------------------------------------------------------------------		QVSSAQDLDTVWSLGGYLQYSVLFYGYYGR	DimethNter0	Mitochondrial	1,2	Proteolysis	Proteolysis	1100	186	KTIPKE|Q-186					------------------------------------------------------------------		2.19025		2.19025
	------------------------------------------------------------------		79	MT132_mito_3A_TAILS_20140704	54.043	6700	4	1396.63	2	30.088	0.0070547		------------------------------------------------------------------		Golgi SNAP receptor complex member 1	GOSR1	O95249	No	Involved in transport from the ER to the Golgi apparatus as well as in intra-Golgi transport. It belongs to a super-family of proteins called t-SNAREs or soluble NSF (N-ethylmaleimide- sensitive factor) attachment protein receptor. May play a protective role against hydrogen peroxide induced cytotoxicity under glutathione depleted conditions in neuronal cells by regulating the intracellular ROS l…	ER to Golgi vesicle-mediated transport; IBA:GO_Central. intra-Golgi vesicle-mediated transport; TAS:ProtInc. protein transport; IEA:UniProtKB-KW. regulation of vesicle targeting, to, from or within Golgi; IBA:GO_Central. retrograde transport, endosome to Golgi; IDA:HGNC. vesicle fusion; IBA:GO_Central.	cis-Golgi network; IBA:GO_Central. cytosol; IEA:GOC. Golgi apparatus; IDA:UniProtKB. Golgi medial cisterna; IBA:GO_Central. Golgi membrane; IDA:BHF-UCL. integral component of membrane; IEA:UniProtKB-KW. membrane; IDA:UniProtKB. SNARE complex; TAS:HGNC. transport vesicle; TAS:Reactome.	SNAP receptor activity; IDA:HGNC. SNARE binding; IBA:GO_Central.		------------------------------------------------------------------		AAGTSSYWEDLR	Acetyl (any N-term)	Both	1	Mature	Initiator methionine removal	250	2	M|A-2	other;COFRADIC				------------------------------------------------------------------		2.06322		4.34243	-0.215989	-0.525927	-0.525927			0.323879
	------------------------------------------------------------------		2207	MT132_mito_2B_TAILS_20140704	48.088	5246	3	2576.25	4	35.019	0.00012358		------------------------------------------------------------------		Protein CYR61	CYR61	O00622	No	Promotes cell proliferation, chemotaxis, angiogenesis and cell adhesion. Appears to play a role in wound healing by up- regulating, in skin fibroblasts, the expression of a number of genes involved in angiogenesis, inflammation and matrix remodeling including VEGA-A, VEGA-C, MMP1, MMP3, TIMP1, uPA, PAI-1 and integrins alpha-3 and alpha-5. CYR61-mediated gene regulation is dependent on heparin-bin…	anatomical structure morphogenesis; TAS:ProtInc. apoptotic process involved in heart morphogenesis; IEA:Ensembl. atrial septum morphogenesis; IEA:Ensembl. atrioventricular valve morphogenesis; IEA:Ensembl. cell proliferation; TAS:ProtInc. chemotaxis; IEA:UniProtKB-KW. chondroblast differentiation; IEA:Ensembl. chorio-allantoic fusion; IEA:Ensembl. extracellular matrix organization; IEA:Ensembl. i…	extracellular matrix; IDA:UniProtKB. extracellular space; IEA:Ensembl.	extracellular matrix binding; IEA:Ensembl. heparin binding; IEA:UniProtKB-KW. insulin-like growth factor binding; IEA:InterPro. integrin binding; IEA:Ensembl.		------------------------------------------------------------------		TCPAACHCPLEAPKCAPGVGLVR	DimethNter0	Both	1	Targeting peptide loss	Signal peptide removal (-3 to -1)	381	25	TRLALS|T-25					------------------------------------------------------------------		1.95471		1.95471		1.40373	1.35536	1.4521
	------------------------------------------------------------------		1870	MT132_mito_2A_TAILS_20140704	55.403	7301	1	1487.78	2	23.804	0.02627		------------------------------------------------------------------		78 kDa glucose-regulated protein	HSPA5	P11021	No	Probably plays a role in facilitating the assembly of multimeric protein complexes inside the endoplasmic reticulum. Involved in the correct folding of proteins and degradation of misfolded proteins via its interaction with DNAJC10, probably to facilitate the release of DNAJC10 from its substrate. {ECO:0000269|PubMed:2294010, ECO:0000269|PubMed:23769672, ECO:0000269|PubMed:23990668}.	activation of signaling protein activity involved in unfolded protein response; IEA:Ensembl. ATF6-mediated unfolded protein response; TAS:Reactome. cellular response to antibiotic; IEA:Ensembl. cellular response to calcium ion; IEA:Ensembl. cellular response to cAMP; IEA:Ensembl. cellular response to drug; IEA:Ensembl. cellular response to glucose starvation; IDA:UniProtKB. cellular response to i…	cell surface; IEA:Ensembl. endoplasmic reticulum; IDA:MGI. endoplasmic reticulum chaperone complex; IDA:UniProtKB. endoplasmic reticulum lumen; TAS:Reactome. endoplasmic reticulum membrane; TAS:Reactome. endoplasmic reticulum-Golgi intermediate compartment; IDA:UniProtKB. extracellular exosome; IDA:UniProtKB. extracellular matrix; IDA:BHF-UCL. focal adhesion; IDA:UniProtKB. integral component of …	ATP binding; IEA:UniProtKB-KW. ATPase activity; IDA:AgBase. cadherin binding; IDA:BHF-UCL. calcium ion binding; TAS:UniProtKB. chaperone binding; TAS:BHF-UCL. enzyme binding; IPI:BHF-UCL. glycoprotein binding; IPI:UniProtKB. misfolded protein binding; IDA:UniProtKB. protein domain specific binding; IPI:UniProtKB. ribosome binding; IEA:Ensembl. ubiquitin protein ligase binding; IPI:UniProtKB. unfo…		------------------------------------------------------------------		SDIDEIVLVGGSTR	DimethNter0	Mitochondrial	1	Proteolysis	Proteolysis	654	354	DSDLKK|S-354					------------------------------------------------------------------		1.91491		1.91491
	------------------------------------------------------------------		2224	MT132_mito_3B_TAILS_20140704	42.421	4959	9	1301.68	2	55.372	0.00056561		------------------------------------------------------------------		Voltage-dependent anion-selective channel protein 1	VDAC1	P21796	Yes	Forms a channel through the mitochondrial outer membrane and also the plasma membrane. The channel at the outer mitochondrial membrane allows diffusion of small hydrophilic molecules; in the plasma membrane it is involved in cell volume regulation and apoptosis. It adopts an open conformation at low or zero membrane potential and a closed conformation at potentials above 30-40 mV. The open state …	anion transport; IDA:UniProtKB. apoptotic process; IDA:UniProtKB. behavioral fear response; IEA:Ensembl. epithelial cell differentiation; IEP:UniProtKB. learning; IEA:Ensembl. macroautophagy; TAS:Reactome. mitochondrial calcium ion transmembrane transport; IEA:Ensembl. negative regulation of reactive oxygen species metabolic process; IEA:Ensembl. neuron-neuron synaptic transmission; IEA:Ensembl. …	extracellular exosome; IDA:UniProtKB. membrane; ISS:UniProtKB. membrane raft; IEA:UniProtKB-SubCell. mitochondrial inner membrane; IEA:Ensembl. mitochondrial nucleoid; IDA:BHF-UCL. mitochondrial outer membrane; IDA:UniProtKB. mitochondrion; IDA:UniProtKB. myelin sheath; IEA:Ensembl. nucleus; IDA:UniProtKB. plasma membrane; IDA:UniProtKB. pore complex; TAS:HGNC. synaptic vesicle; IEA:Ensembl.	ion channel binding; IPI:UniProtKB. porin activity; IEA:UniProtKB-KW. protein complex binding; IEA:Ensembl. protein kinase binding; IPI:ParkinsonsUK-UCL. voltage-gated anion channel activity; IDA:UniProtKB.		------------------------------------------------------------------		TEITVEDQLAR	DimethNter0	Both	1	Proteolysis	Proteolysis	283	83	TDNTLG|T-83					------------------------------------------------------------------		1.75474	1.75474	2.05553	0.981356	3.33639			3.33639	-0.754372
	------------------------------------------------------------------		1424	MT132_mito_1A_TAILS_20140704	37.262	3813	2	1342.65	2	54.609	0.0032184		------------------------------------------------------------------		Endoplasmic reticulum mannosyl-oligosaccharide 1,2-alpha-mannosidase	MAN1B1	Q9UKM7	No	Involved in glycoprotein quality control targeting of misfolded glycoproteins for degradation. It primarily trims a single alpha-1,2-linked mannose residue from Man(9)GlcNAc(2) to produce Man(8)GlcNAc(2), but at high enzyme concentrations, as found in the ER quality control compartment (ERQC), it further trims the carbohydrates to Man(5-6)GlcNAc(2). {ECO:0000269|PubMed:12090241, ECO:0000269|PubMe…	endoplasmic reticulum mannose trimming; IMP:ParkinsonsUK-UCL. mannose trimming involved in glycoprotein ERAD pathway; IMP:ParkinsonsUK-UCL. N-glycan processing; IBA:GO_Central. oligosaccharide metabolic process; TAS:ProtInc. protein alpha-1,2-demannosylation; IDA:ParkinsonsUK-UCL. protein glycosylation; IEA:UniProtKB-UniPathway. trimming of first mannose on A branch; TAS:Reactome. trimming of sec…	endoplasmic reticulum; IDA:UniProtKB. endoplasmic reticulum membrane; IEA:UniProtKB-SubCell. endoplasmic reticulum quality control compartment; IDA:ParkinsonsUK-UCL. extracellular vesicle; IDA:UniProtKB. Golgi apparatus; TAS:ParkinsonsUK-UCL. Golgi membrane; IBA:GO_Central. integral component of membrane; TAS:UniProtKB. membrane; IDA:UniProtKB.	alpha-mannosidase activity; TAS:Reactome. calcium ion binding; TAS:UniProtKB. mannosyl-oligosaccharide 1,2-alpha-mannosidase activity; IDA:UniProtKB.		------------------------------------------------------------------		MYPPPPPPPHR	Oxidation (M);Acetyl (any N-term)	Mitochondrial	1	Proteolysis	Proteolysis	699	37	VATTVV|M-37					------------------------------------------------------------------		1.69035	1.69035
	------------------------------------------------------------------		2371	MT132_mito_2B_TAILS_20140704	27.674	2321	2	1674.87	4	42.643	0.014355		------------------------------------------------------------------		Heterogeneous nuclear ribonucleoprotein A1	HNRNPA2B1	P09651	No	Involved in the packaging of pre-mRNA into hnRNP particles, transport of poly(A) mRNA from the nucleus to the cytoplasm and may modulate splice site selection. {ECO:0000269|PubMed:17371836}.	cellular response to glucose starvation; IMP:CAFA. cellular response to sodium arsenite; IDA:UniProtKB. fibroblast growth factor receptor signaling pathway; TAS:Reactome. gene expression; TAS:Reactome. mRNA processing; TAS:ProtInc. mRNA splicing, via spliceosome; TAS:Reactome. mRNA transport; IEA:UniProtKB-KW. negative regulation of telomere maintenance via telomerase; IMP:BHF-UCL. nuclear export…	catalytic step 2 spliceosome; IDA:UniProtKB. cytoplasm; IDA:HGNC. extracellular exosome; IDA:UniProtKB. intracellular ribonucleoprotein complex; IDA:UniProtKB. membrane; IDA:UniProtKB. nucleoplasm; IDA:HGNC. nucleus; IDA:UniProtKB. spliceosomal complex; IDA:CAFA.	G-rich strand telomeric DNA binding; IDA:BHF-UCL. pre-mRNA binding; IDA:CAFA. RNA binding; IDA:UniProtKB. single-stranded DNA binding; IDA:HGNC. single-stranded RNA binding; IC:HGNC. telomeric repeat-containing RNA binding; IDA:BHF-UCL.		------------------------------------------------------------------		VGGIKEDTEEHHLR	DimethNter0	Both	1,2,3	Proteolysis	Proteolysis	372	109	TVKKIF|V-109	Subtiligase Based Positive Selection	MEP1A;MEP1B			------------------------------------------------------------------		1.52769		1.52769		0.737002	0.737002
	------------------------------------------------------------------		2189	MT131_mito_2_TAILS_20140704	24.745	1987	18	1294.65	3	35.261	0.0020783		------------------------------------------------------------------		Actin, cytoplasmic 1	ACTG1	P60709	No	Actins are highly conserved proteins that are involved in various types of cell motility and are ubiquitously expressed in all eukaryotic cells.	ATP-dependent chromatin remodeling; IDA:UniProtKB. cell junction assembly; TAS:Reactome. ephrin receptor signaling pathway; TAS:Reactome. Fc-gamma receptor signaling pathway involved in phagocytosis; TAS:Reactome. membrane organization; TAS:Reactome. movement of cell or subcellular component; TAS:UniProtKB. platelet aggregation; IMP:UniProtKB. positive regulation of gene expression, epigenetic; T…	blood microparticle; IDA:UniProtKB. cortical cytoskeleton; IEA:Ensembl. cytoplasm; TAS:UniProtKB. cytoplasmic ribonucleoprotein granule; IDA:ParkinsonsUK-UCL. cytoskeleton; ISS:AgBase. cytosol; TAS:Reactome. dense body; ISS:AgBase. extracellular exosome; IDA:UniProtKB. extracellular space; IDA:UniProtKB. focal adhesion; IDA:UniProtKB. intracellular ribonucleoprotein complex; IDA:UniProtKB. membra…	ATP binding; IEA:UniProtKB-KW. identical protein binding; IPI:IntAct. kinesin binding; IPI:UniProtKB. nitric-oxide synthase binding; IPI:BHF-UCL. structural constituent of cytoskeleton; TAS:UniProtKB. structural constituent of postsynaptic actin cytoskeleton; IDA:SynGO. Tat protein binding; IPI:BHF-UCL.		------------------------------------------------------------------		SYVGDEAQSKR	DimethNter0	Both	1	Proteolysis	Proteolysis	375	52	GMGQKD|S-52		GRAB;CASP3			------------------------------------------------------------------		1.42098	0.165161	1.8512	1.42098	0.0175979	-0.0718564	0.0175979	0.174909
	------------------------------------------------------------------		748	MT132_mito_1A_TAILS_20140704	56.056	6726	3	1257.68	2	37.508	0.019697		------------------------------------------------------------------		Carbamoyl-phosphate synthase [ammonia], mitochondrial	CPS1	P31327	Yes	Involved in the urea cycle of ureotelic animals where the enzyme plays an important role in removing excess ammonia from the cell.	'de novo' pyrimidine nucleobase biosynthetic process; IEA:InterPro. anion homeostasis; IEA:Ensembl. carbamoyl phosphate biosynthetic process; IMP:UniProtKB. cellular response to ammonia; IMP:BHF-UCL. cellular response to cAMP; IEA:Ensembl. cellular response to fibroblast growth factor stimulus; IEA:Ensembl. cellular response to glucagon stimulus; IEA:Ensembl. cellular response to oleic acid; IEA:…	mitochondrial inner membrane; IEA:Ensembl. mitochondrial matrix; TAS:Reactome. mitochondrial nucleoid; IDA:BHF-UCL. nucleolus; IDA:HPA. protein complex; IEA:Ensembl.	ATP binding; IEA:UniProtKB-KW. calcium ion binding; IEA:Ensembl. carbamoyl-phosphate synthase (ammonia) activity; IMP:BHF-UCL. carbamoyl-phosphate synthase (glutamine-hydrolyzing) activity; IEA:InterPro. endopeptidase activity; IEA:Ensembl. glutamate binding; IEA:Ensembl. modified amino acid binding; IDA:UniProtKB. phospholipid binding; IEA:Ensembl. protein complex binding; IEA:Ensembl.		------------------------------------------------------------------		DVLVIECNLR	DimethNter0	Mitochondrial	1,2,3	Proteolysis	Proteolysis	1500	1250	FLVKGN|D-1250					------------------------------------------------------------------		1.18786	1.61566	0.76006
	------------------------------------------------------------------		1428	MT132_mito_2A_TAILS_20140704	47.044	6012	7	1355.74	3	53.069	0.0028465		------------------------------------------------------------------		Histone H2A type 1-B/E	HIST1H2AC	P04908	No	Core component of nucleosome. Nucleosomes wrap and compact DNA into chromatin, limiting DNA accessibility to the cellular machineries which require DNA as a template. Histones thereby play a central role in transcription regulation, DNA repair, DNA replication and chromosomal stability. DNA accessibility is regulated via a complex set of post-translational modifications of histones, also called h…	chromatin silencing; IBA:GO_Central. negative regulation of cell proliferation; IMP:UniProtKB.	extracellular exosome; IDA:UniProtKB. nuclear chromatin; IBA:GO_Central. nucleosome; IEA:UniProtKB-KW. nucleus; IDA:UniProtKB.	DNA binding; IBA:GO_Central. protein heterodimerization activity; IEA:InterPro.		------------------------------------------------------------------		NDEELNKLLGR	DimethNter0	Both	1	Proteolysis	Proteolysis	130	90	LQLAIR|N-90					------------------------------------------------------------------		1.17829		1.06253	1.29404	0.431417	0.459681	0.403152
	------------------------------------------------------------------		742	MT132_mito_1B_TAILS_20140704	58.506	7228	9	1320.7	2	69.636	4.6466e-07		------------------------------------------------------------------		Serpin H1	SERPINH1	P50454	No	Binds specifically to collagen. Could be involved as a chaperone in the biosynthetic pathway of collagen.	chondrocyte development involved in endochondral bone morphogenesis; IEA:Ensembl. collagen biosynthetic process; IEA:Ensembl. collagen fibril organization; IBA:GO_Central. protein maturation; IEA:Ensembl. response to unfolded protein; TAS:ProtInc.	endoplasmic reticulum; IDA:HPA. endoplasmic reticulum lumen; TAS:Reactome. endoplasmic reticulum-Golgi intermediate compartment; IDA:UniProtKB. extracellular exosome; IDA:UniProtKB. membrane raft; IDA:UniProtKB.	collagen binding; IBA:GO_Central. RNA binding; IDA:UniProtKB. serine-type endopeptidase inhibitor activity; IBA:GO_Central. unfolded protein binding; IEA:Ensembl.		------------------------------------------------------------------		DTQSGSLLFIGR	DimethNter0	Both	1	Proteolysis	Proteolysis	418	394	FIFLVR|D-394					------------------------------------------------------------------		1.15765	0.789625	1.15765	1.20484
	------------------------------------------------------------------		442	MT131_cell_3A_TAILS_20140704	25.876	2179	3	1252.59	2	37.952	0.014983		------------------------------------------------------------------		Transgelin	TAGLN	Q01995	No	Actin cross-linking/gelling protein (By similarity). Involved in calcium interactions and contractile properties of the cell that may contribute to replicative senescence. {ECO:0000250}.	epithelial cell differentiation; IDA:UniProtKB. muscle organ development; TAS:ProtInc.	cytoplasm; IEA:UniProtKB-SubCell.	actin filament binding; IEA:InterPro.		------------------------------------------------------------------		ANKGPSYGMSR	Oxidation (M);Acetyl (any N-term)	Both	1	Mature	Initiator methionine removal	201	2	M|A-2	COFRADIC				------------------------------------------------------------------		1.05967	1.05967	1.09662	0.740426	1.04916	1.04916	1.21423	1.02135
	------------------------------------------------------------------		2361	MT132_cell_3A_TAILS_20140704	35.006	3326	11	1097.57	2	30.362	0.0095157		------------------------------------------------------------------		Eukaryotic translation initiation factor 3 subunit B	EIF3B	P55884	No	RNA-binding component of the eukaryotic translation initiation factor 3 (eIF-3) complex, which is required for several steps in the initiation of protein synthesis (PubMed:9388245, PubMed:17581632, PubMed:25849773, PubMed:27462815). The eIF-3 complex associates with the 40S ribosome and facilitates the recruitment of eIF-1, eIF-1A, eIF-2:GTP:methionyl-tRNAi and eIF-5 to form the 43S pre-initiatio…	IRES-dependent viral translational initiation; IDA:UniProtKB. regulation of translational initiation; IDA:UniProtKB. translational initiation; IDA:UniProtKB. viral translational termination-reinitiation; IDA:UniProtKB.	cytosol; TAS:Reactome. eukaryotic translation initiation factor 3 complex; IDA:UniProtKB. eukaryotic translation initiation factor 3 complex, eIF3m; IEA:Ensembl. extracellular exosome; IDA:UniProtKB.	protein complex scaffold; TAS:UniProtKB. RNA binding; IDA:UniProtKB. translation initiation factor activity; IDA:UniProtKB. translation initiation factor binding; IEA:InterPro.		------------------------------------------------------------------		VAVPEAAEER	DimethNter0	Both	1,2	Proteolysis	Proteolysis	814	7	MQDAEN|V-7	Subtiligase Based Positive Selection;unknown				------------------------------------------------------------------		1.00923	1.00923	1.10174	0.441067	0.304528	0.304528	0.279868	0.472399
	------------------------------------------------------------------		1848	MT131_mito_1_TAILS_20140704	28.687	2558	4	1140.66	3	38.533	0.00058077		------------------------------------------------------------------		Selenoprotein T	SELT	P62341	No	Selenoprotein with thioredoxin reductase-like oxidoreductase activity (By similarity). Protects dopaminergic neurons against oxidative stress ans cell death (PubMed:26866473). Involved in ADCYAP1/PACAP-induced calcium mobilization and neuroendocrine secretion (By similarity). Plays a role in fibroblast anchorage and redox regulation (By similarity). In gastric smooth muscle, modulates the contrac…	cell redox homeostasis; IDA:UniProtKB. cellular oxidant detoxification; ISS:UniProtKB. glucose homeostasis; ISS:UniProtKB. insulin secretion involved in cellular response to glucose stimulus; ISS:UniProtKB. pancreas development; ISS:UniProtKB. positive regulation of cytosolic calcium ion concentration; ISS:UniProtKB. positive regulation of growth hormone secretion; ISS:UniProtKB. response to gluc…	endoplasmic reticulum; ISS:UniProtKB. endoplasmic reticulum membrane; ISS:UniProtKB. integral component of membrane; IEA:UniProtKB-KW.	selenium binding; NAS:UniProtKB. thioredoxin-disulfide reductase activity; ISS:UniProtKB.		------------------------------------------------------------------		SANLGGVPSKR	DimethNter0	Mitochondrial	1	Targeting peptide loss	Signal peptide removal (-3 to -1)	195	20	MVRSEA|S-20	Subtiligase Based Positive Selection;unknown				------------------------------------------------------------------		0.914134	0.914134
	------------------------------------------------------------------		1434	MT132_mito_2B_TAILS_20140704	27.97	2389	0	1529.82	3	33.283	0.049816		------------------------------------------------------------------		60S ribosomal protein L13	RPL13	P26373	No	Function not found.	nuclear-transcribed mRNA catabolic process, nonsense-mediated decay; TAS:Reactome. rRNA processing; TAS:Reactome. SRP-dependent cotranslational protein targeting to membrane; TAS:Reactome. translation; IBA:GO_Central. translational initiation; TAS:Reactome. viral transcription; TAS:Reactome.	cytosol; TAS:Reactome. cytosolic large ribosomal subunit; IDA:UniProtKB. cytosolic ribosome; TAS:ProtInc. membrane; IDA:UniProtKB. nucleus; IDA:UniProtKB.	RNA binding; IDA:UniProtKB. structural constituent of ribosome; IBA:GO_Central.		------------------------------------------------------------------		NKSTESLQANVQR	DimethNter0	Mitochondrial	1	Proteolysis	Proteolysis	211	104	VDPRRR|N-104		GRAA			------------------------------------------------------------------		0.887182	0.574804	1.19956
	------------------------------------------------------------------		567	MT131_mito_1_TAILS_20140704	66.953	8742	6	1800.89	2	66.022	0.0006572		------------------------------------------------------------------		Peroxisomal acyl-coenzyme A oxidase 3	ACOX3	O15254	Yes	Oxidizes the CoA-esters of 2-methyl-branched fatty acids. {ECO:0000250, ECO:0000269|PubMed:9271077}.	fatty acid beta-oxidation using acyl-CoA oxidase; TAS:Reactome.	membrane; IDA:UniProtKB. mitochondrion; IEA:Ensembl. peroxisomal matrix; TAS:Reactome. peroxisome; IDA:UniProtKB.	acyl-CoA dehydrogenase activity; IEA:InterPro. flavin adenine dinucleotide binding; IEA:InterPro. pristanoyl-CoA oxidase activity; TAS:Reactome. receptor binding; IPI:UniProtKB.		------------------------------------------------------------------		ASTVEGGDTALLPEFPR	Acetyl (any N-term)	Both	1,2	Mature	Initiator methionine removal	700	2	M|A-2					------------------------------------------------------------------		0.825841	0.540067	0.825841	0.923784	0.458218	0.458218
	------------------------------------------------------------------		2059	MT132_cell_1B_TAILS_20140704	52.2	6360	3	1135.6	2	52.74	0.02874		------------------------------------------------------------------		Replication factor C subunit 3	RFC3	P40938	No	The elongation of primed DNA templates by DNA polymerase delta and epsilon requires the action of the accessory proteins proliferating cell nuclear antigen (PCNA) and activator 1.	DNA damage response, detection of DNA damage; TAS:Reactome. DNA replication; IDA:UniProtKB. DNA strand elongation involved in DNA replication; TAS:ProtInc. DNA synthesis involved in DNA repair; TAS:UniProtKB. error-free translesion synthesis; TAS:Reactome. error-prone translesion synthesis; TAS:Reactome. nucleotide-excision repair, DNA gap filling; TAS:Reactome. nucleotide-excision repair, DNA in…	Ctf18 RFC-like complex; IDA:UniProtKB. DNA replication factor C complex; IDA:UniProtKB. nucleoplasm; TAS:Reactome.	DNA clamp loader activity; TAS:UniProtKB.		------------------------------------------------------------------		SLWVDKYR	Acetyl (any N-term)	Both	1,2	Mature	Initiator methionine removal	356	2	M|S-2					------------------------------------------------------------------		0.821622		0.821622		0.384224	0.384224	0.0364284	0.555052
	------------------------------------------------------------------		68	MT141_3-cell_TAILS_141024	69.185	7794	4	1773.87	2	68.147	0.0015633		------------------------------------------------------------------		GRB10-interacting GYF protein 2	GIGYF2	Q6Y7W6	No	Key component of the 4EHP-GYF2 complex, a multiprotein complex that acts as a repressor of translation initiation (PubMed:22751931). In 4EHP-GYF2 the complex, acts as a factor that bridges EIF4E2 to ZFP36/TTP, linking translation repression with mRNA decay (By similarity). May act cooperatively with GRB10 to regulate tyrosine kinase receptor signaling, including IGF1 and insulin receptors (PubMed…	adult locomotory behavior; IEA:Ensembl. cellular protein metabolic process; IEA:Ensembl. feeding behavior; IEA:Ensembl. homeostasis of number of cells within a tissue; IEA:Ensembl. insulin-like growth factor receptor signaling pathway; IMP:ParkinsonsUK-UCL. mitotic G1 DNA damage checkpoint; IEA:Ensembl. mRNA destabilization; IDA:ParkinsonsUK-UCL. multicellular organism growth; IEA:Ensembl. muscul…	cytoplasmic stress granule; IDA:ParkinsonsUK-UCL. cytosol; IDA:HPA. endoplasmic reticulum; IDA:ParkinsonsUK-UCL. endosome; IDA:ParkinsonsUK-UCL. Golgi apparatus; IDA:ParkinsonsUK-UCL. integral component of membrane; IEA:Ensembl. membrane; IDA:UniProtKB. perikaryon; IDA:ParkinsonsUK-UCL. proximal dendrite; IDA:ParkinsonsUK-UCL.	cadherin binding; IDA:BHF-UCL. proline-rich region binding; IDA:ParkinsonsUK-UCL. RNA binding; IDA:UniProtKB.		------------------------------------------------------------------		AAETQTLNFGPEWLR	Acetyl (any N-term)	Both	1,3,4	Mature	Initiator methionine removal	1299	2	M|A-2					------------------------------------------------------------------		0.780661		0.780661		0.260707	0.246686	0.274729
	------------------------------------------------------------------		1876	MT132_mito_2B_TAILS_20140704	53.269	7471	20	1598.8	2	69.26	0.00054886		------------------------------------------------------------------		Acyl carrier protein, mitochondrial	NDUFAB1	O14561	Yes	Carrier of the growing fatty acid chain in fatty acid biosynthesis. Accessory and non-catalytic subunit of the mitochondrial membrane respiratory chain NADH dehydrogenase (Complex I), which functions in the transfer of electrons from NADH to the respiratory chain. {ECO:0000269|PubMed:12611891}.	fatty acid beta-oxidation; TAS:Reactome. fatty acid biosynthetic process; NAS:UniProtKB. glyoxylate metabolic process; TAS:Reactome. lipid A biosynthetic process; IBA:GO_Central. mitochondrial electron transport, NADH to ubiquinone; TAS:Reactome. mitochondrial respiratory chain complex I assembly; TAS:Reactome. protein lipoylation; IMP:UniProtKB.	cytosol; IBA:GO_Central. mitochondrial inner membrane; TAS:Reactome. mitochondrial matrix; ISS:UniProtKB. mitochondrial membrane; ISS:UniProtKB. mitochondrial respiratory chain complex I; IDA:UniProtKB. mitochondrion; IDA:HPA. nucleoplasm; IDA:HPA.	ACP phosphopantetheine attachment site binding involved in fatty acid biosynthetic process; IBA:GO_Central. acyl binding; IBA:GO_Central. calcium ion binding; NAS:UniProtKB. fatty acid binding; ISS:UniProtKB. NADH dehydrogenase (ubiquinone) activity; NAS:UniProtKB. phosphopantetheine binding; IBA:GO_Central.		------------------------------------------------------------------		SDMPPLTLEGIQDR	DimethNter0	Both	1	Targeting peptide loss	MTS removal	156	69	QLCRQY|S-69	Subtiligase Based Positive Selection;unknown		0		------------------------------------------------------------------		0.779835		0.706694	0.852977	1.06086	1.06086			0.0661654
	------------------------------------------------------------------		1532	MT132_mito_2B_TAILS_20140704	45.259	5399	10	1725.97	3	54.361	0.00016802		------------------------------------------------------------------		Stress-70 protein, mitochondrial	HSPA9	P38646	Yes	Chaperone protein which is implicated in the control of cell proliferation and cellular aging. Plays a role in the erythropoiesis process. {ECO:0000269|PubMed:21123823, ECO:0000269|PubMed:23501103}.	erythrocyte differentiation; IMP:UniProtKB. negative regulation of apoptotic process; TAS:UniProtKB. negative regulation of erythrocyte differentiation; IMP:UniProtKB. negative regulation of hematopoietic stem cell differentiation; IEA:Ensembl. protein export from nucleus; IEA:Ensembl. protein folding; IEA:InterPro.	cytoplasm; TAS:ProtInc. extracellular exosome; IDA:UniProtKB. extracellular matrix; IDA:BHF-UCL. focal adhesion; IDA:UniProtKB. mitochondrial nucleoid; IDA:BHF-UCL. mitochondrion; IDA:HPA. myelin sheath; IEA:Ensembl. nucleolus; IEA:UniProtKB-SubCell.	ATP binding; IEA:UniProtKB-KW. RNA binding; IDA:UniProtKB. ubiquitin protein ligase binding; IPI:ParkinsonsUK-UCL. unfolded protein binding; TAS:UniProtKB.		------------------------------------------------------------------		QATKDAGQISGLNVLR	DimethNter0	Mitochondrial	1	Proteolysis	Proteolysis	679	203	FNDSQR|Q-203			156		------------------------------------------------------------------		0.737628		0.7963	0.678955
	------------------------------------------------------------------		2215	MT131_cell_3B_TAILS_20140704	38.865	4223	2	1300.64	2	47.197	0.0080236		------------------------------------------------------------------		Rho guanine nucleotide exchange factor 7	ARHGEF7	Q14155	No	Acts as a RAC1 guanine nucleotide exchange factor (GEF) and can induce membrane ruffling. Functions in cell migration, attachment and cell spreading. Promotes targeting of RAC1 to focal adhesions (By similarity). May function as a positive regulator of apoptosis. Downstream of NMDA receptors and CaMKK-CaMK1 signaling cascade, promotes the formation of spines and synapses in hippocampal neurons. {…	ephrin receptor signaling pathway; TAS:Reactome. focal adhesion assembly; IDA:UniProtKB. Golgi organization; IMP:ParkinsonsUK-UCL. hematopoietic progenitor cell differentiation; IEA:Ensembl. intracellular signal transduction; IEA:InterPro. lamellipodium assembly; ISS:UniProtKB. negative regulation of epidermal growth factor receptor signaling pathway; TAS:Reactome. nervous system development; IEA…	cell cortex; IEA:UniProtKB-SubCell. cytosol; TAS:Reactome. focal adhesion; IDA:UniProtKB. lamellipodium; ISS:UniProtKB. neuron projection; IDA:BHF-UCL. neuronal cell body; IDA:BHF-UCL. plasma membrane; IEA:Ensembl. protein complex; IDA:UniProtKB. ruffle; IEA:UniProtKB-SubCell. storage vacuole; IEA:Ensembl.	guanyl-nucleotide exchange factor activity; IDA:BHF-UCL. protein kinase binding; IPI:BHF-UCL. Rho guanyl-nucleotide exchange factor activity; TAS:Reactome.		------------------------------------------------------------------		TDNSNNQLVVR	Acetyl (any N-term)	Both	1,1,2,3,5,6	Mature	Initiator methionine removal	803	180	YRSLDM|T-180					------------------------------------------------------------------		0.699544		0.699544
	------------------------------------------------------------------		1080	MT132_cell_2A_TAILS_20140704	42.15	4580	17	1760.95	3	90.42	6.3996e-06		------------------------------------------------------------------		3-ketoacyl-CoA thiolase, peroxisomal	ACAA1	P09110	Yes	Function not found.	alpha-linolenic acid metabolic process; TAS:Reactome. bile acid metabolic process; IMP:UniProtKB. fatty acid beta-oxidation; IMP:UniProtKB. fatty acid beta-oxidation using acyl-CoA oxidase; TAS:Reactome. neutrophil degranulation; TAS:Reactome. very long-chain fatty acid metabolic process; IMP:UniProtKB.	extracellular region; TAS:Reactome. intracellular membrane-bounded organelle; IDA:HPA. membrane; IDA:UniProtKB. peroxisomal matrix; TAS:Reactome. peroxisome; IDA:UniProtKB. specific granule lumen; TAS:Reactome.	acetate CoA-transferase activity; EXP:Reactome. acetyl-CoA C-acyltransferase activity; TAS:Reactome. palmitoyl-CoA oxidase activity; IMP:UniProtKB.		------------------------------------------------------------------		LSGAPQASAADVVVVHGR	DimethNter0	Both	1,2	Proteolysis	Proteolysis	424	27	PQAAPC|L-27					------------------------------------------------------------------		0.681603	0.0143914	1.93526	0.681603	1.83913	1.56551	1.83913	2.23138
	------------------------------------------------------------------		605	MT132_cell_1A_TAILS_20140704	60.741	8308	7	1769.07	3	63.696	0.0014598		------------------------------------------------------------------		General transcription factor IIH subunit 1	GTF2H1	P32780	No	Component of the core-TFIIH basal transcription factor involved in nucleotide excision repair (NER) of DNA and, when complexed to CAK, in RNA transcription by RNA polymerase II.	7-methylguanosine mRNA capping; TAS:Reactome. DNA repair; TAS:ProtInc. global genome nucleotide-excision repair; TAS:Reactome. nucleotide-excision repair, DNA duplex unwinding; TAS:Reactome. nucleotide-excision repair, DNA incision; TAS:Reactome. nucleotide-excision repair, DNA incision, 3'-to lesion; TAS:Reactome. nucleotide-excision repair, DNA incision, 5'-to lesion; TAS:Reactome. nucleotide-e…	core TFIIH complex; IBA:GO_Central. holo TFIIH complex; IDA:UniProtKB. nucleoplasm; IDA:HPA.	chromatin binding; IEA:Ensembl.		------------------------------------------------------------------		ATSSEEVLLIVKKVR	Acetyl (any N-term)	Both	1	Mature	Initiator methionine removal	548	2	M|A-2	COFRADIC				------------------------------------------------------------------		0.662977		0.662977		0.0882047	0.0882047	-0.137928	0.367663
	------------------------------------------------------------------		16	MT141_1-cell_TAILS_141024	47.63	4821	15	1070.57	2	38.839	0.003938		------------------------------------------------------------------		Biogenesis of lysosome-related organelles complex 1 subunit 2	BLOC1S2	Q6QNY1	No	Component of the BLOC-1 complex, a complex that is required for normal biogenesis of lysosome-related organelles (LRO), such as platelet dense granules and melanosomes (PubMed:15102850, PubMed:17182842). In concert with the AP-3 complex, the BLOC-1 complex is required to target membrane protein cargos into vesicles assembled at cell bodies for delivery into neurites and nerve terminals. The BLOC-…	anterograde axonal transport; ISS:UniProtKB. anterograde synaptic vesicle transport; ISS:UniProtKB. extrinsic apoptotic signaling pathway via death domain receptors; IDA:UniProtKB. lysosome localization; IMP:UniProtKB. melanosome organization; NAS:UniProtKB. microtubule nucleation; NAS:UniProtKB. mitochondrial outer membrane permeabilization; IDA:UniProtKB. neuron projection development; ISS:UniP…	axon cytoplasm; IEA:GOC. BLOC-1 complex; IDA:UniProtKB. BORC complex; IDA:UniProtKB. centrosome; IDA:UniProtKB. gamma-tubulin complex; IDA:UniProtKB. lysosomal membrane; IEA:UniProtKB-SubCell. lysosome; IEA:UniProtKB-KW. mitochondrion; IDA:UniProtKB. nucleus; IDA:UniProtKB.	gamma-tubulin binding; IDA:UniProtKB. protein C-terminus binding; IPI:UniProtKB.		------------------------------------------------------------------		AAAAEGVLATR	Acetyl (any N-term)	Both	1	Mature	Initiator methionine removal	142	2	M|A-2	COFRADIC				------------------------------------------------------------------		0.66269	0.629827		0.695553	0.590795	0.211402	0.590795	0.635464	-0.0555077
	------------------------------------------------------------------		117	MT132_mito_3A_TAILS_20140704	32.931	3185	9	1033.53	2	40.14	0.0096682		------------------------------------------------------------------		Vesicle transport protein SEC20	BNIP1	Q12981	No	SNARE that may be involved in targeting and fusion of Golgi-derived retrograde transport vesicles with the ER. Required for maintenance of ER network. Implicated in the suppression of cell death. May be involved in mitochondrial autophagy. {ECO:0000269|PubMed:15272311, ECO:0000269|PubMed:21931693}.	apoptotic process; IPI:MGI. autophagy; IEA:UniProtKB-KW. endoplasmic reticulum membrane fusion; IMP:HGNC. endoplasmic reticulum organization; IMP:HGNC. execution phase of apoptosis; IC:BHF-UCL. negative regulation of apoptotic process; TAS:UniProtKB. retrograde vesicle-mediated transport, Golgi to ER; TAS:Reactome.	cytoplasm; IDA:MGI. endoplasmic reticulum; IDA:HGNC. endoplasmic reticulum membrane; TAS:Reactome. integral component of endoplasmic reticulum membrane; TAS:HGNC. intracellular membrane-bounded organelle; IDA:UniProtKB. mitochondrion; IEA:UniProtKB-SubCell. nuclear envelope; IDA:UniProtKB. SNARE complex; IDA:HGNC.	SNAP receptor activity; IDA:FlyBase.		------------------------------------------------------------------		AAPQDVHVR	Acetyl (any N-term)	Both	1,1,2,3	Mature	Initiator methionine removal	228	2	M|A-2					------------------------------------------------------------------		0.659361	0.481567		0.837154	0.317844	-0.389103	0.663131	0.317844
	------------------------------------------------------------------		761	MT132_mito_2B_TAILS_20140704	29.205	2576	1	1709.8	3	29.329	0.023131		------------------------------------------------------------------		3-ketoacyl-CoA thiolase, mitochondrial	ACAA2	P42765	Yes	Abolishes BNIP3-mediated apoptosis and mitochondrial damage. {ECO:0000269|PubMed:18371312}.	cellular response to hypoxia; IDA:BHF-UCL. cholesterol biosynthetic process; NAS:UniProtKB. fatty acid beta-oxidation; IBA:GO_Central. negative regulation of mitochondrial membrane permeability involved in apoptotic process; IDA:BHF-UCL. negative regulation of mitochondrial outer membrane permeabilization involved in apoptotic signaling pathway; IDA:UniProtKB.	extracellular exosome; IDA:UniProtKB. mitochondrial inner membrane; IEA:Ensembl. mitochondrial matrix; TAS:Reactome. mitochondrion; IDA:UniProtKB.	acetyl-CoA C-acyltransferase activity; IBA:GO_Central. RNA binding; IDA:UniProtKB.		------------------------------------------------------------------		EECDKYALQSQQR	DimethNter0	Mitochondrial	1	Proteolysis	Proteolysis	397	177	KHKISR|E-177			160		------------------------------------------------------------------		0.629897	0.695863	0.563931
	------------------------------------------------------------------		669	MT132_mito_2B_TAILS_20140704	35.318	3647	5	1562.69	2	59.986	0.00028682		------------------------------------------------------------------		Pyruvate dehydrogenase E1 component subunit beta, mitochondrial	PDHB	P11177	Yes	The pyruvate dehydrogenase complex catalyzes the overall conversion of pyruvate to acetyl-CoA and CO(2), and thereby links the glycolytic pathway to the tricarboxylic cycle. {ECO:0000269|PubMed:17474719, ECO:0000269|PubMed:19081061}.	acetyl-CoA biosynthetic process from pyruvate; IDA:UniProtKB. glucose metabolic process; IEA:UniProtKB-KW. glyoxylate metabolic process; TAS:Reactome. mitochondrial acetyl-CoA biosynthetic process from pyruvate; IC:MGI. pyruvate metabolic process; TAS:Reactome. regulation of acetyl-CoA biosynthetic process from pyruvate; TAS:Reactome. tricarboxylic acid cycle; IDA:UniProtKB.	extracellular exosome; IDA:UniProtKB. mitochondrial matrix; TAS:Reactome. mitochondrion; IDA:HPA. nucleoplasm; IDA:HPA. nucleus; IDA:UniProtKB. pyruvate dehydrogenase complex; IDA:UniProtKB.	pyruvate dehydrogenase (acetyl-transferring) activity; TAS:ProtInc. pyruvate dehydrogenase activity; IDA:UniProtKB.		------------------------------------------------------------------		DAINQGMDEELER	Oxidation (M);DimethNter0	Mitochondrial	1,2,3	Proteolysis	Proteolysis	359	37	LQVTVR|D-37					------------------------------------------------------------------		0.62259	0.557722	0.687458
	------------------------------------------------------------------		247	MT132_mito_2B_TAILS_20140704	27.657	2308	12	1151.59	3	42.23	0.015804		------------------------------------------------------------------		Paralemmin-2	PALM2	Q8IXS6	No	Function not found.	regulation of cell shape; IEA:InterPro.	plasma membrane; IEA:UniProtKB-SubCell.	Molecular Function not found.		------------------------------------------------------------------		AEAELHKER	Acetyl (any N-term)	Both	1,2	Mature	Initiator methionine removal	379	4	MEM|A-4					------------------------------------------------------------------		0.615672	0.644487	0.341413	0.615672	0.894902	0.961086	0.879933	0.894902
	------------------------------------------------------------------		267	MT131_cell_3B_TAILS_20140704	29.613	2871	6	1080.49	2	34.216	0.021343		------------------------------------------------------------------		Ensconsin	MAP7	Q14244	No	Microtubule-stabilizing protein that may play an important role during reorganization of microtubules during polarization and differentiation of epithelial cells. Associates with microtubules in a dynamic manner. May play a role in the formation of intercellular contacts. Colocalization with TRPV4 results in the redistribution of TRPV4 toward the membrane and may link cytoskeletal microfilaments.…	establishment or maintenance of cell polarity; TAS:ProtInc. microtubule cytoskeleton organization; IBA:GO_Central. protein localization to plasma membrane; ISS:BHF-UCL. response to osmotic stress; ISS:BHF-UCL.	basolateral plasma membrane; IEA:UniProtKB-SubCell. cytosol; IDA:HPA. microtubule; IEA:UniProtKB-KW. microtubule associated complex; TAS:ProtInc. microtubule cytoskeleton; IDA:HPA. perinuclear region of cytoplasm; IEA:UniProtKB-SubCell.	receptor binding; ISS:BHF-UCL. structural molecule activity; TAS:ProtInc.		------------------------------------------------------------------		AELGAGGDGHR	Acetyl (any N-term)	Both	1,2,3	Mature	Initiator methionine removal	749	2	M|A-2					------------------------------------------------------------------		0.608139	0.608139	0.657418	0.420401	0.38346	0.213879	0.429992	0.38346
	------------------------------------------------------------------		1283	MT132_mito_3B_TAILS_20140704	36.265	3955	2	1202.52	2	41.489	0.01629		------------------------------------------------------------------		Uncharacterized protein C4orf3	C4orf3	Q8WVX3	No	Function not found.	Gene Ontology not found	Gene Ontology not found	Gene Ontology not found		------------------------------------------------------------------		MEVDAPGVDGR	Oxidation (M);Acetyl (any N-term)	Both	1,2	Mature	Natural	66	1	|M-1	COFRADIC				------------------------------------------------------------------		0.606151	0.606151	0.125051	0.8366	0.0551631		0.0551631		-0.226503
	------------------------------------------------------------------		1308	MT141_3-mito_TAILS_141024	39.676	3888	8	1412.71	3	48.754	0.011423		------------------------------------------------------------------		60S ribosomal protein L26	RPL26L1	P61254	No	Function not found.	cellular response to gamma radiation; IDA:CAFA. cellular response to UV; IMP:CAFA. DNA damage response, signal transduction by p53 class mediator resulting in cell cycle arrest; IMP:CAFA. nuclear-transcribed mRNA catabolic process, nonsense-mediated decay; TAS:Reactome. positive regulation of DNA damage response, signal transduction by p53 class mediator resulting in transcription of p21 class me…	cytoplasm; IDA:CAFA. cytosol; TAS:Reactome. cytosolic large ribosomal subunit; IDA:UniProtKB. cytosolic ribosome; IDA:CAFA. extracellular exosome; IDA:UniProtKB. membrane; IDA:UniProtKB. nucleolus; IDA:CAFA. nucleoplasm; IDA:CAFA. ribonucleoprotein complex; IMP:CAFA.	mRNA 5'-UTR binding; IMP:CAFA. RNA binding; IDA:UniProtKB. structural constituent of ribosome; TAS:ProtInc.		------------------------------------------------------------------		MKFNPFVTSDR	Oxidation (M);DimethNter0	Both	1	Mature	Natural	145	1	|M-1					------------------------------------------------------------------		0.600552	0.411649	0.789455		0.0148846		0.0148846		0.214255
	------------------------------------------------------------------		1973	MT132_cell_2B_TAILS_20140704	39.74	4034	5	1179.68	3	13.167	0.014511		------------------------------------------------------------------		ATP-dependent RNA helicase DDX18	DDX18	Q9NVP1	No	Probable RNA-dependent helicase.	cellular response to estradiol stimulus; IEA:Ensembl. RNA secondary structure unwinding; IBA:GO_Central.	chromosome; IDA:UniProtKB. membrane; IDA:UniProtKB. nucleolus; IDA:UniProtKB.	ATP binding; IEA:UniProtKB-KW. ATP-dependent RNA helicase activity; TAS:ProtInc. RNA binding; IDA:UniProtKB.		------------------------------------------------------------------		SHLPMKLLR	Oxidation (M);Acetyl (any N-term)	Both	1	Mature	Initiator methionine removal	670	2	M|S-2					------------------------------------------------------------------		0.589669		0.589669		0.331592	-0.0853904	0.541461	0.331592
	------------------------------------------------------------------		546	MT141_3-cell_TAILS_141024	64.879	7646	4	2728.35	3	69.545	2.9885e-12		------------------------------------------------------------------		T-complex protein 1 subunit epsilon	CCT5	P48643	No	Molecular chaperone; assists the folding of proteins upon ATP hydrolysis. As part of the BBS/CCT complex may play a role in the assembly of BBSome, a complex involved in ciliogenesis regulating transports vesicles to the cilia. Known to play a role, in vitro, in the folding of actin and tubulin. {ECO:0000269|PubMed:20080638}.	'de novo' protein folding; IBA:GO_Central. binding of sperm to zona pellucida; IEA:Ensembl. chaperone-mediated protein folding; IBA:GO_Central. positive regulation of establishment of protein localization to telomere; IMP:BHF-UCL. positive regulation of protein localization to Cajal body; IMP:BHF-UCL. positive regulation of telomerase RNA localization to Cajal body; IMP:BHF-UCL. positive regulati…	cell body; IEA:Ensembl. centrosome; IDA:MGI. chaperonin-containing T-complex; IDA:UniProtKB. cytosol; IDA:HPA. extracellular exosome; IDA:UniProtKB. microtubule; IDA:UniProtKB. myelin sheath; IEA:Ensembl. nucleolus; IDA:HPA. zona pellucida receptor complex; IEA:Ensembl.	ATP binding; IEA:UniProtKB-KW. beta-tubulin binding; IPI:UniProtKB. G-protein beta-subunit binding; IPI:UniProtKB. mRNA 3'-UTR binding; IDA:CAFA. mRNA 5'-UTR binding; IDA:CAFA. protein binding involved in protein folding; IBA:GO_Central. unfolded protein binding; IBA:GO_Central.		------------------------------------------------------------------		ASMGTLAFDEYGRPFLIIKDQDR	Oxidation (M);Acetyl (any N-term)	Both	1	Mature	Initiator methionine removal	541	2	M|A-2	COFRADIC;other;N-TAILS				------------------------------------------------------------------		0.580651	0.580651			0.415514	0.269905	0.561123
	------------------------------------------------------------------		2237	MT132_mito_2A_TAILS_20140704	50.76	6691	3	1471.84	3	42.011	0.0048176		------------------------------------------------------------------		Malate dehydrogenase, mitochondrial	MDH2	P40926	Yes	Function not found.	aerobic respiration; IDA:UniProtKB. gluconeogenesis; TAS:Reactome. internal protein amino acid acetylation; IDA:UniProtKB. malate metabolic process; IDA:UniProtKB. NADH metabolic process; IEA:Ensembl. oxaloacetate metabolic process; IEA:Ensembl. tricarboxylic acid cycle; TAS:Reactome.	extracellular exosome; IDA:UniProtKB. mitochondrial inner membrane; IEA:Ensembl. mitochondrial matrix; TAS:Reactome. mitochondrion; IDA:UniProtKB. myelin sheath; IEA:Ensembl. nucleus; IDA:UniProtKB.	L-malate dehydrogenase activity; IDA:UniProtKB. malate dehydrogenase (NADP+) activity; IEA:Ensembl. protein self-association; IEA:Ensembl. RNA binding; IDA:UniProtKB.		------------------------------------------------------------------		TFVAELKGLDPAR	DimethNter0	Mitochondrial	1	Proteolysis	Proteolysis	338	179	DIVRAN|T-179			154		------------------------------------------------------------------		0.549104	0.549104	0.44565	0.550933					0.158557
	------------------------------------------------------------------		1994	MT141_3-cell_TAILS_141024	38.996	3647	18	1006.63	2	71.878	0.010971		------------------------------------------------------------------		Alpha-enolase	ENO1	P06733	No	Multifunctional enzyme that, as well as its role in glycolysis, plays a part in various processes such as growth control, hypoxia tolerance and allergic responses. May also function in the intravascular and pericellular fibrinolytic system due to its ability to serve as a receptor and activator of plasminogen on the cell surface of several cell-types such as leukocytes and neurons. Stimulates imm…	canonical glycolysis; IMP:CAFA. gluconeogenesis; TAS:Reactome. negative regulation of cell growth; IDA:UniProtKB. negative regulation of hypoxia-induced intrinsic apoptotic signaling pathway; IDA:CAFA. negative regulation of transcription from RNA polymerase II promoter; IDA:CAFA. negative regulation of transcription, DNA-templated; IDA:UniProtKB. positive regulation of ATP biosynthetic process; …	cell cortex region; IDA:CAFA. cell surface; IDA:CAFA. cytoplasm; IDA:LIFEdb. cytosol; IDA:CAFA. extracellular exosome; IDA:UniProtKB. extracellular space; IDA:UniProtKB. M band; IEA:UniProtKB-SubCell. membrane; IDA:UniProtKB. nucleus; IDA:UniProtKB. phosphopyruvate hydratase complex; IDA:CAFA. plasma membrane; IDA:CAFA.	cadherin binding; IDA:BHF-UCL. DNA binding; IEA:UniProtKB-KW. GTPase binding; IPI:UniProtKB. magnesium ion binding; IEA:InterPro. phosphopyruvate hydratase activity; IMP:CAFA. protein homodimerization activity; IDA:CAFA. RNA binding; IDA:UniProtKB. transcriptional repressor activity, RNA polymerase II core promoter proximal region sequence-specific binding; IDA:CAFA.		------------------------------------------------------------------		SILKIHAR	Acetyl (any N-term)	Both	1	Mature	Initiator methionine removal	434	2	M|S-2	COFRADIC;N-TAILS				------------------------------------------------------------------		0.547841		0.547841		0.0822995	-0.0342447	0.121627	0.0822995	-0.322979
	------------------------------------------------------------------		2039	MT132_cell_3A_TAILS_20140704	39.494	4014	16	1319.68	2	81.418	5.3144e-05		------------------------------------------------------------------		Keratin, type I cytoskeletal 18	KRT18	P05783	No	Involved in the uptake of thrombin-antithrombin complexes by hepatic cells (By similarity). When phosphorylated, plays a role in filament reorganization. Involved in the delivery of mutated CFTR to the plasma membrane. Together with KRT8, is involved in interleukin-6 (IL-6)-mediated barrier protection. {ECO:0000250, ECO:0000269|PubMed:15529338, ECO:0000269|PubMed:16424149, ECO:0000269|PubMed:1721…	anatomical structure morphogenesis; TAS:ProtInc. cell cycle; IEA:UniProtKB-KW. cornification; TAS:Reactome. extrinsic apoptotic signaling pathway; IEA:Ensembl. Golgi to plasma membrane CFTR protein transport; IDA:UniProtKB. hepatocyte apoptotic process; IEA:Ensembl. intermediate filament cytoskeleton organization; IDA:UniProtKB. keratinization; TAS:Reactome. negative regulation of apoptotic proce…	cell periphery; IEA:Ensembl. cell-cell adherens junction; IDA:BHF-UCL. centriolar satellite; IDA:BHF-UCL. cytoplasm; IDA:UniProtKB. cytosol; IDA:HPA. extracellular exosome; IDA:UniProtKB. intermediate filament; IDA:BHF-UCL. keratin filament; IDA:UniProtKB. microtubule organizing center; IDA:BHF-UCL. nucleolus; IEA:UniProtKB-SubCell. perinuclear region of cytoplasm; IEA:UniProtKB-SubCell.	cadherin binding involved in cell-cell adhesion; IDA:BHF-UCL. RNA binding; IDA:UniProtKB. scaffold protein binding; IPI:BHF-UCL. structural molecule activity; IEA:InterPro.		------------------------------------------------------------------		SLGSVQAPSYGAR	DimethNter0	Both	1	Proteolysis	Proteolysis	430	15	FSTNYR|S-15					------------------------------------------------------------------		0.547642	0.547642	0.231562	1.74647	1.28004	0.690292	1.42624	1.28004
	------------------------------------------------------------------		1890	MT132_mito_2A_TAILS_20140704	63.187	8371	10	1597.79	2	63.835	0.001119		------------------------------------------------------------------		Armadillo repeat-containing protein 1	ARMC1	Q9NVT9	No	Function not found.	metal ion transport; IEA:InterPro.	cytoplasm; IBA:GO_Central. mitochondrion; IEA:Ensembl. nucleus; IBA:GO_Central.	metal ion binding; IEA:InterPro.		------------------------------------------------------------------		SEEPDALSVVNQLR	Acetyl (any N-term)	Both	1	Proteolysis	Proteolysis	282	9	SSTSTM|S-9					------------------------------------------------------------------		0.539455	0.539455	0.465969	0.725452	0.251362			0.251362
	------------------------------------------------------------------		921	MT131_mito_2_TAILS_20140704	34.755	3825	8	1284.72	2;3	50.164	0.0017906		------------------------------------------------------------------		Prosaposin	PSAP	P07602	No	Saposin-A and saposin-C stimulate the hydrolysis of glucosylceramide by beta-glucosylceramidase (EC 3.2.1.45) and galactosylceramide by beta-galactosylceramidase (EC 3.2.1.46). Saposin-C apparently acts by combining with the enzyme and acidic lipid to form an activated complex, rather than by solubilizing the substrate.	adenylate cyclase-inhibiting G-protein coupled receptor signaling pathway; IBA:GO_Central. cellular response to organic substance; IEA:Ensembl. epithelial cell differentiation involved in prostate gland development; IBA:GO_Central. ganglioside GM1 transport to membrane; IDA:CAFA. glycosphingolipid metabolic process; TAS:Reactome. lipid transport; TAS:ProtInc. negative regulation of hydrogen perox…	azurophil granule membrane; TAS:Reactome. extracellular exosome; IDA:UniProtKB. extracellular region; TAS:Reactome. extracellular space; IDA:UniProtKB. integral component of membrane; TAS:ProtInc. intracellular membrane-bounded organelle; IDA:HPA. lysosomal lumen; TAS:Reactome. lysosomal membrane; TAS:Reactome. lysosome; IDA:UniProtKB. mitochondrion; IEA:Ensembl. plasma membrane; TAS:Reactome.	beta-galactosidase activity; IDA:CAFA. enzyme activator activity; TAS:ProtInc. G-protein coupled receptor binding; IBA:GO_Central. ganglioside GM1 binding; IDA:CAFA. ganglioside GM2 binding; IDA:CAFA. ganglioside GM3 binding; IDA:CAFA. ganglioside GP1c binding; IDA:CAFA. ganglioside GT1b binding; IDA:CAFA. lipid binding; TAS:ProtInc. phospholipid binding; IDA:CAFA. protein homodimerization activi…		------------------------------------------------------------------		GPVLGLKECTR	DimethNter0	Both	1,2,3	Targeting peptide loss	Signal peptide removal (-3 to -1)	524	17	LGAALA|G-17	unknown				------------------------------------------------------------------		0.538709	0.580294	0.538709	0.536577	0.40573	0.00711273	0.436846	0.40573	0.592732
	------------------------------------------------------------------		2254	MT131_mito_2_TAILS_20140704	31.98	3115	2	1172.68	3	29.674	0.033737		------------------------------------------------------------------		Dihydrolipoyllysine-residue succinyltransferase component of 2-oxoglutarate dehydrogenase complex, mitochondrial	DLST	P36957	Yes	The 2-oxoglutarate dehydrogenase complex catalyzes the overall conversion of 2-oxoglutarate to succinyl-CoA and CO(2). It contains multiple copies of 3 enzymatic components: 2-oxoglutarate dehydrogenase (E1), dihydrolipoamide succinyltransferase (E2) and lipoamide dehydrogenase (E3).	generation of precursor metabolites and energy; TAS:ProtInc. glyoxylate metabolic process; TAS:Reactome. L-lysine catabolic process to acetyl-CoA via saccharopine; IEA:UniProtKB-UniPathway. lysine catabolic process; TAS:Reactome. tricarboxylic acid cycle; TAS:Reactome.	extracellular exosome; IDA:UniProtKB. membrane; IDA:UniProtKB. mitochondrial matrix; TAS:Reactome. myelin sheath; IEA:Ensembl. nucleus; IDA:UniProtKB. oxoglutarate dehydrogenase complex; IEA:InterPro.	dihydrolipoyllysine-residue succinyltransferase activity; IEA:UniProtKB-EC.		------------------------------------------------------------------		TITELGEKAR	DimethNter0	Mitochondrial	1	Proteolysis	Proteolysis	453	346	FADIER|T-346			278		------------------------------------------------------------------		0.528561	0.533314	-0.240329	0.528561
	------------------------------------------------------------------		1357	MT132_cell_3A_TAILS_20140704	64.306	7461	8	1540.79	2	42.775	0.0036413		------------------------------------------------------------------		26S protease regulatory subunit 6A	PSMC3	P17980	No	Component of the 26S proteasome, a multiprotein complex involved in the ATP-dependent degradation of ubiquitinated proteins. This complex plays a key role in the maintenance of protein homeostasis by removing misfolded or damaged proteins, which could impair cellular functions, and by removing proteins whose functions are no longer required. Therefore, the proteasome participates in numerous cell…	anaphase-promoting complex-dependent catabolic process; TAS:Reactome. antigen processing and presentation of exogenous peptide antigen via MHC class I, TAP-dependent; TAS:Reactome. blastocyst development; IEA:Ensembl. Fc-epsilon receptor signaling pathway; TAS:Reactome. MAPK cascade; TAS:Reactome. modulation by host of viral transcription; IDA:GO_Central. negative regulation of canonical Wnt sign…	cytosol; TAS:Reactome. cytosolic proteasome complex; IBA:GO_Central. extracellular region; TAS:Reactome. ficolin-1-rich granule lumen; TAS:Reactome. membrane; IDA:UniProtKB. nuclear proteasome complex; IBA:GO_Central. nucleoplasm; TAS:Reactome. nucleus; IDA:UniProtKB. P-body; ISS:UniProtKB. proteasome accessory complex; ISS:UniProtKB. proteasome complex; IDA:UniProtKB. proteasome regulatory parti…	ATP binding; IEA:UniProtKB-KW. ATPase activity; ISS:UniProtKB. identical protein binding; IPI:IntAct. proteasome-activating ATPase activity; IBA:GO_Central. TBP-class protein binding; IBA:GO_Central.		------------------------------------------------------------------		MNLLPNIESPVTR	Oxidation (M);Acetyl (any N-term)	Both	1	Mature	Natural	439	1	|M-1	COFRADIC				------------------------------------------------------------------		0.52207	0.52207			0.189022	-0.01411	0.193453	0.189022
	------------------------------------------------------------------		689	MT131_mito_1_TAILS_20140704	50.149	6342	2	1202.63	2	48.237	0.003219		------------------------------------------------------------------		Ras-related protein Rab-7a	RAB7A	P51149	No	Key regulator in endo-lysosomal trafficking. Governs early-to-late endosomal maturation, microtubule minus-end as well as plus-end directed endosomal migration and positioning, and endosome-lysosome transport through different protein-protein interaction cascades. Plays a central role, not only in endosomal traffic, but also in many other cellular and physiological events, such as growth-factor-m…	antigen processing and presentation of exogenous peptide antigen via MHC class II; TAS:Reactome. autophagosome assembly; IMP:GO_Central. early endosome to late endosome transport; IMP:UniProtKB. endocytosis; TAS:ProtInc. endosome to lysosome transport; IMP:BHF-UCL. epidermal growth factor catabolic process; IMP:BHF-UCL. lipophagy; ISS:GO_Central. membrane organization; TAS:Reactome. multi-organis…	autophagosome membrane; IEA:UniProtKB-SubCell. cytosol; TAS:Reactome. endosome membrane; IDA:UniProtKB. extracellular exosome; IDA:UniProtKB. extrinsic component of lysosome membrane; ISS:GO_Central. Golgi apparatus; IEA:Ensembl. late endosome; IDA:UniProtKB. late endosome membrane; ISS:GO_Central. lipid particle; ISS:GO_Central. lysosomal membrane; TAS:Reactome. lysosome; IDA:HPA. melanosome mem…	GDP binding; IDA:BHF-UCL. GTP binding; IDA:BHF-UCL. GTPase activity; IDA:BHF-UCL. retromer complex binding; IMP:ParkinsonsUK-UCL.		------------------------------------------------------------------		DEFLIQASPR	DimethNter0	Mitochondrial	1	Proteolysis	Proteolysis	207	104	TLDSWR|D-104					------------------------------------------------------------------		0.506312		0.506312
	------------------------------------------------------------------		1020	MT132_mito_1A_TAILS_20140704	29.629	2541	11	1524.85	3	55.459	0.0004272		------------------------------------------------------------------		Calnexin	CANX	P27824	No	Calcium-binding protein that interacts with newly synthesized glycoproteins in the endoplasmic reticulum. It may act in assisting protein assembly and/or in the retention within the ER of unassembled protein subunits. It seems to play a major role in the quality control apparatus of the ER by the retention of incorrectly folded proteins. Associated with partial T-cell antigen receptor complexes t…	aging; IEA:Ensembl. antigen processing and presentation of exogenous peptide antigen via MHC class II; TAS:Reactome. antigen processing and presentation of peptide antigen via MHC class I; TAS:Reactome. chaperone-mediated protein folding; IEA:Ensembl. clathrin-dependent endocytosis; ISS:UniProtKB. protein folding; TAS:Reactome. protein folding in endoplasmic reticulum; TAS:ParkinsonsUK-UCL. prote…	axon; IEA:Ensembl. dendrite cytoplasm; IEA:Ensembl. dendritic spine; IEA:Ensembl. endoplasmic reticulum; IDA:UniProtKB. endoplasmic reticulum lumen; TAS:Reactome. endoplasmic reticulum membrane; IDA:AgBase. ER-mitochondrion membrane contact site; IDA:MGI. extracellular exosome; IDA:UniProtKB. extracellular matrix; IDA:BHF-UCL. integral component of lumenal side of endoplasmic reticulum membrane; …	apolipoprotein binding; IEA:Ensembl. calcium ion binding; TAS:ProtInc. carbohydrate binding; IEA:UniProtKB-KW. glycoprotein binding; IEA:Ensembl. ionotropic glutamate receptor binding; IEA:Ensembl. RNA binding; IDA:UniProtKB. unfolded protein binding; IEA:Ensembl.		------------------------------------------------------------------		KPKAEEDEILNR	DimethNter0	Both	1	Proteolysis	Proteolysis	592	571	QEEEDR|K-571					------------------------------------------------------------------		0.495141	0.0650911	0.938533	0.495141	0.612323		0.612323
	------------------------------------------------------------------		1079	MT132_mito_3B_TAILS_20140704	28.207	2441	13	1301.73	3	71.022	9.4045e-05		------------------------------------------------------------------		Iron-sulfur protein NUBPL	NUBPL	Q8TB37	Yes	Required for the assembly of the mitochondrial membrane respiratory chain NADH dehydrogenase (Complex I). May deliver of one or more Fe-S clusters to complex I subunits. {ECO:0000269|PubMed:19752196}.	mitochondrial respiratory chain complex I assembly; IMP:UniProtKB. mitochondrion morphogenesis; IMP:UniProtKB.	mitochondrial matrix; TAS:Reactome. mitochondrion; IDA:UniProtKB. plasma membrane; IDA:HPA.	4 iron, 4 sulfur cluster binding; IDA:UniProtKB. ATP binding; IEA:UniProtKB-KW. metal ion binding; IEA:UniProtKB-KW.		------------------------------------------------------------------		LSGAGSETLKQR	DimethNter0	Both	1,2	Proteolysis	Proteolysis	319	37	MVCGRQ|L-37					------------------------------------------------------------------		0.493334	0.577432	0.0543095	0.493334	0.370685	0.615892		0.125478
	------------------------------------------------------------------		1981	MT141_3-cell_TAILS_141024	60.59	7130	4	3699.77	3	126.21	2.3757e-27		------------------------------------------------------------------		ATP-dependent RNA helicase DDX3X	DDX3X	O00571	No	Multifunctional ATP-dependent RNA helicase. The ATPase activity can be stimulated by various ribo- and deoxynucleic acids indicative for a relaxed substrate specificity. In vitro can unwind partially double-stranded DNA with a preference for 5'- single-stranded DNA overhangs. Is involved in several steps of gene expression, such as transcription, mRNA maturation, mRNA export and translation. Howe…	cellular response to arsenic-containing substance; IDA:UniProtKB. cellular response to osmotic stress; IDA:UniProtKB. chromosome segregation; IMP:UniProtKB. extrinsic apoptotic signaling pathway via death domain receptors; IMP:UniProtKB. innate immune response; IMP:UniProtKB. intracellular signal transduction; IDA:UniProtKB. intrinsic apoptotic signaling pathway; IMP:UniProtKB. mature ribosome as…	cytoplasm; IDA:UniProtKB. cytoplasmic stress granule; IDA:UniProtKB. cytosol; IDA:HPA. extracellular exosome; IDA:UniProtKB. extracellular region; TAS:Reactome. ficolin-1-rich granule lumen; TAS:Reactome. mitochondrial outer membrane; IEA:UniProtKB-SubCell. nuclear speck; IEA:UniProtKB-SubCell. nucleus; IDA:UniProtKB. secretory granule lumen; TAS:Reactome.	ATP binding; IEA:UniProtKB-KW. ATP-dependent DNA helicase activity; IDA:UniProtKB. ATP-dependent RNA helicase activity; IDA:UniProtKB. ATPase activity; IDA:UniProtKB. cadherin binding; IDA:BHF-UCL. CTPase activity; IDA:AgBase. DNA binding; IDA:UniProtKB. eukaryotic initiation factor 4E binding; IDA:UniProtKB. GTPase activity; IDA:AgBase. mRNA 5'-UTR binding; IDA:UniProtKB. nucleoside-triphosphata…		------------------------------------------------------------------		SHVAVENALGLDQQFAGLDLNSSDNQSGGSTASKGR	Acetyl (any N-term)	Both	1	Mature	Initiator methionine removal	662	2	M|S-2	COFRADIC;other				------------------------------------------------------------------		0.483355			0.483355	-0.0884467	0.175913	-0.0918483	-0.0884467	0.00989094
	------------------------------------------------------------------		760	MT131_cell_3B_TAILS_20140704	40.468	4485	19	1350.64	2	88.472	4.6555e-07		------------------------------------------------------------------		Vimentin	VIM	P08670	No	Vimentins are class-III intermediate filaments found in various non-epithelial cells, especially mesenchymal cells. Vimentin is attached to the nucleus, endoplasmic reticulum, and mitochondria, either laterally or terminally. {ECO:0000269|PubMed:21746880}.	astrocyte development; IEA:Ensembl. Bergmann glial cell differentiation; IEA:Ensembl. intermediate filament organization; IEA:Ensembl. lens fiber cell development; IEA:Ensembl. movement of cell or subcellular component; TAS:UniProtKB. muscle filament sliding; TAS:Reactome. negative regulation of neuron projection development; IEA:Ensembl. positive regulation of gene expression; IEA:Ensembl. SMAD …	cell leading edge; IEA:Ensembl. cytoplasm; IDA:UniProtKB. cytoskeleton; IDA:MGI. cytosol; IDA:UniProtKB. extracellular exosome; IDA:UniProtKB. extracellular matrix; IDA:BHF-UCL. focal adhesion; IDA:UniProtKB. intermediate filament; IDA:UniProtKB. neuron projection; IEA:Ensembl. peroxisome; IDA:UniProtKB. plasma membrane; IEA:Ensembl.	double-stranded RNA binding; IDA:MGI. glycoprotein binding; IPI:UniProtKB. identical protein binding; IPI:IntAct. keratin filament binding; IPI:AgBase. protein C-terminus binding; IPI:UniProtKB. scaffold protein binding; IPI:BHF-UCL. structural constituent of cytoskeleton; IDA:UniProtKB. structural constituent of eye lens; IEA:Ensembl.		------------------------------------------------------------------		EEAENTLQSFR	DimethNter0	Both	1	Proteolysis	Proteolysis	466	197	EEMLQR|E-197					------------------------------------------------------------------		0.483166	0.220878	0.483166	0.504441	0.400696	0.515743	0.400696	0.22607
	------------------------------------------------------------------		271	MT132_mito_2A_TAILS_20140704	71.277	9496	1	1927.99	2	43.635	0.0023394		------------------------------------------------------------------		Abl interactor 1	ABI1	Q8IZP0	No	May act in negative regulation of cell growth and transformation by interacting with nonreceptor tyrosine kinases ABL1 and/or ABL2. May play a role in regulation of EGF-induced Erk pathway activation. Involved in cytoskeletal reorganization and EGFR signaling. Together with EPS8 participates in transduction of signals from Ras to Rac. In vitro, a trimeric complex of ABI1, EPS8 and SOS1 exhibits R…	actin polymerization or depolymerization; NAS:UniProtKB. dendrite morphogenesis; IEA:Ensembl. Fc-gamma receptor signaling pathway involved in phagocytosis; TAS:Reactome. lamellipodium morphogenesis; IEA:Ensembl. megakaryocyte development; IEA:Ensembl. movement of cell or subcellular component; IDA:UniProtKB. negative regulation of cell proliferation; TAS:ProtInc. peptidyl-tyrosine phosphorylation…	cell junction; IEA:UniProtKB-KW. cytoskeleton; IEA:UniProtKB-SubCell. cytosol; TAS:Reactome. endoplasmic reticulum; TAS:ProtInc. extracellular exosome; IDA:UniProtKB. filopodium; IDA:UniProtKB. growth cone; IEA:UniProtKB-SubCell. intracellular; IDA:MGI. lamellipodium; IDA:UniProtKB. nucleus; IEA:UniProtKB-SubCell. postsynaptic density; IEA:UniProtKB-SubCell. postsynaptic membrane; IEA:UniProtKB-K…	cadherin binding; IDA:BHF-UCL. cytoskeletal protein binding; TAS:ProtInc. protein complex binding; IDA:UniProtKB. protein tyrosine kinase activator activity; IEA:Ensembl. SH3 domain binding; IPI:UniProtKB.		------------------------------------------------------------------		AELQMLLEEEIPSGKR	Oxidation (M);Acetyl (any N-term)	Mitochondrial	1,2,3,4,5,6,7,8,9,10,11,12	Mature	Initiator methionine removal	508	2	M|A-2					------------------------------------------------------------------		0.476268		0.476268
	------------------------------------------------------------------		2257	MT131_mito_2_TAILS_20140704	34.458	3522	7	1142.67	3	36.538	0.010932		------------------------------------------------------------------		Caveolin-1	CAV1	Q03135	No	May act as a scaffolding protein within caveolar membranes. Interacts directly with G-protein alpha subunits and can functionally regulate their activity (By similarity). Involved in the costimulatory signal essential for T-cell receptor (TCR)- mediated T-cell activation. Its binding to DPP4 induces T-cell proliferation and NF-kappa-B activation in a T-cell receptor/CD3- dependent manner. Recruit…	angiogenesis; IEA:Ensembl. angiotensin-activated signaling pathway involved in heart process; ISS:BHF-UCL. apoptotic signaling pathway; IMP:UniProtKB. beta-catenin destruction complex disassembly; TAS:Reactome. calcium ion homeostasis; ISS:BHF-UCL. calcium ion transport; ISS:BHF-UCL. caveola assembly; IMP:BHF-UCL. caveolin-mediated endocytosis; IDA:UniProtKB. cellular calcium ion homeostasis; ISS…	acrosomal membrane; IEA:Ensembl. apical plasma membrane; IDA:BHF-UCL. basolateral plasma membrane; IDA:BHF-UCL. caveola; IDA:UniProtKB. cell cortex; IEA:Ensembl. cilium; IEA:Ensembl. cytoplasmic vesicle; IDA:UniProtKB. early endosome membrane; TAS:Reactome. endocytic vesicle membrane; TAS:Reactome. endoplasmic reticulum; IDA:HGNC. endoplasmic reticulum membrane; TAS:ParkinsonsUK-UCL. endosome; ID…	ATPase binding; IPI:ParkinsonsUK-UCL. cholesterol binding; TAS:HGNC. enzyme binding; IPI:UniProtKB. identical protein binding; IPI:BHF-UCL. inward rectifier potassium channel inhibitor activity; IDA:BHF-UCL. ion channel binding; IPI:BHF-UCL. nitric-oxide synthase binding; IPI:BHF-UCL. patched binding; NAS:BHF-UCL. peptidase activator activity; ISS:BHF-UCL. protein binding, bridging; IEA:Ensembl. …		------------------------------------------------------------------		TKEIDLVNR	DimethNter0	Mitochondrial	1,2	Proteolysis	Proteolysis	178	46	QVYDAH|T-46					------------------------------------------------------------------		0.471274	0.52331		0.419238
	------------------------------------------------------------------		441	MT132_mito_1B_TAILS_20140704	59.999	7656	4	2216.11	3	43.392	0.00043598		------------------------------------------------------------------		Glioma pathogenesis-related protein 1	GLIPR1	P48060	No	Function not found.	neutrophil degranulation; TAS:Reactome.	azurophil granule membrane; TAS:Reactome. extracellular region; IEA:InterPro. integral component of membrane; IEA:UniProtKB-KW. membrane; IDA:UniProtKB. plasma membrane; TAS:Reactome.	Molecular Function not found.		------------------------------------------------------------------		ANILPDIENEDFIKDCVR	DimethNter0	Both	1,2	Proteolysis	Proteolysis	266	22	SNYSHT|A-22					------------------------------------------------------------------		0.468781	0.394271	0.468781	0.713946	0.374233	0.0937492	0.654717		-0.594113
	------------------------------------------------------------------		1287	MT132_mito_1A_TAILS_20140704	43.16	5083	2	1649.76	2	42.455	0.0063084		------------------------------------------------------------------		Paralemmin-1	PALM	O75781	No	Involved in plasma membrane dynamics and cell process formation. Isoform 1 and isoform 2 are necessary for axonal and dendritic filopodia induction, for dendritic spine maturation and synapse formation in a palmitoylation-dependent manner. {ECO:0000269|PubMed:14978216}.	cellular response to electrical stimulus; IEA:Ensembl. cytoskeleton organization; IEA:Ensembl. movement of cell or subcellular component; TAS:ProtInc. negative regulation of adenylate cyclase activity; IDA:UniProtKB. negative regulation of dopamine receptor signaling pathway; IDA:UniProtKB. positive regulation of filopodium assembly; IDA:UniProtKB. protein targeting to plasma membrane; IEA:Ensemb…	apicolateral plasma membrane; IEA:UniProtKB-SubCell. axon; IEA:UniProtKB-SubCell. basolateral plasma membrane; IEA:UniProtKB-SubCell. cytoplasmic vesicle; TAS:ProtInc. dendritic spine; IEA:UniProtKB-SubCell. dendritic spine membrane; IEA:Ensembl. filopodium membrane; IDA:UniProtKB. integral component of plasma membrane; TAS:ProtInc. intracellular membrane-bounded organelle; IDA:HPA. nucleus; IDA:…	D3 dopamine receptor binding; IEA:Ensembl.		------------------------------------------------------------------		MEVLAAETTSQQER	Oxidation (M);Acetyl (any N-term)	Mitochondrial	1,2	Mature	Natural	387	1	|M-1					------------------------------------------------------------------		0.466335	0.621515	0.466335	0.318289					-0.157203
	------------------------------------------------------------------		1184	MT132_cell_1B_TAILS_20140704	23.784	1792	1	1267.48	2	36.808	0.047108		------------------------------------------------------------------		Sodium bicarbonate cotransporter 3		Q9Y6M7	No	Electroneutral sodium- and bicarbonate-dependent cotransporter with a Na(+):HCO3(-) 1:1 stoichiometry. Regulates intracellular pH and may play a role in bicarbonate salvage in secretory epithelia. May also have an associated sodium channel activity. {ECO:0000269|PubMed:10347222, ECO:0000269|PubMed:12403779}.	anion transmembrane transport; IBA:GO_Central. auditory receptor cell development; IBA:GO_Central. bicarbonate transport; IBA:GO_Central. regulation of intracellular pH; IBA:GO_Central.	apical plasma membrane; IEA:UniProtKB-SubCell. basolateral plasma membrane; IEA:UniProtKB-SubCell. cytoplasmic vesicle; IEA:Ensembl. integral component of membrane; NAS:UniProtKB. integral component of plasma membrane; IBA:GO_Central. plasma membrane; TAS:Reactome. stereocilium; IEA:UniProtKB-SubCell. synapse; IEA:Ensembl.	anion transmembrane transporter activity; IBA:GO_Central. inorganic anion exchanger activity; IEA:InterPro. sodium:bicarbonate symporter activity; TAS:Reactome.		------------------------------------------------------------------		MEADGAGEQMR	2 Oxidation (M);Acetyl (any N-term)	Both	6,7,8,9,10,11,12,13,14	Mature	Natural	1214	1	|M-1					------------------------------------------------------------------		0.458445	0.457901	0.458445	0.486588	0.471751	0.459016	0.471751	0.58146
	------------------------------------------------------------------		506	MT141_2-cell_TAILS_141024	69.586	8223	12	1414.72	2	61.121	0.00025782		------------------------------------------------------------------		Centromere/kinetochore protein zw10 homolog	ZW10	O43264	No	Essential component of the mitotic checkpoint, which prevents cells from prematurely exiting mitosis. Required for the assembly of the dynein-dynactin and MAD1-MAD2 complexes onto kinetochores. Its function related to the spindle assembly machinery is proposed to depend on its association in the mitotic RZZ complex (PubMed:11590237, PubMed:15485811, PubMed:15824131). Involved in regulation of mem…	cell division; IEA:UniProtKB-KW. ER to Golgi vesicle-mediated transport; IMP:HGNC. establishment of mitotic spindle orientation; IMP:UniProtKB. Golgi organization; IMP:UniProtKB. meiotic cell cycle; TAS:ProtInc. mitotic cell cycle checkpoint; IDA:UniProtKB. mitotic metaphase plate congression; IMP:UniProtKB. mitotic sister chromatid segregation; IDA:HGNC. mitotic spindle assembly checkpoint; IBA:…	condensed chromosome kinetochore; IEA:UniProtKB-SubCell. cytosol; IDA:HPA. Dsl1/NZR complex; IDA:UniProtKB. endoplasmic reticulum; IDA:HGNC. endoplasmic reticulum membrane; IEA:UniProtKB-SubCell. kinetochore; IDA:UniProtKB. kinetochore microtubule; IDA:UniProtKB. membrane; IDA:UniProtKB. nucleus; IDA:HGNC. RZZ complex; IDA:UniProtKB. spindle pole; IDA:UniProtKB.	centromeric DNA binding; TAS:ProtInc.		------------------------------------------------------------------		ASFVTEVLAHSGR	Acetyl (any N-term)	Both	1	Mature	Initiator methionine removal	779	2	M|A-2	N-TAILS				------------------------------------------------------------------		0.458024	0.699926	0.216123		0.464724	0.464724	2.54816	0.29458	0.251134
	------------------------------------------------------------------		762	MT131_mito_2_TAILS_20140704	53.527	6714	26	1812.92	2	146.45	4.9873e-16		------------------------------------------------------------------		Endoplasmin	HSP90B1	P14625	No	Molecular chaperone that functions in the processing and transport of secreted proteins. When associated with CNPY3, required for proper folding of Toll-like receptors (By similarity). Functions in endoplasmic reticulum associated degradation (ERAD). Has ATPase activity. {ECO:0000250, ECO:0000269|PubMed:18264092}.	actin rod assembly; IDA:MGI. ATF6-mediated unfolded protein response; TAS:Reactome. cellular response to ATP; IDA:MGI. negative regulation of apoptotic process; IMP:UniProtKB. protein folding in endoplasmic reticulum; TAS:ParkinsonsUK-UCL. protein transport; NAS:UniProtKB. receptor-mediated endocytosis; TAS:Reactome. regulation of phosphoprotein phosphatase activity; IDA:MGI. response to endoplas…	cytosol; IDA:UniProtKB. endocytic vesicle lumen; TAS:Reactome. endoplasmic reticulum; IDA:HPA. endoplasmic reticulum chaperone complex; IEA:Ensembl. endoplasmic reticulum lumen; IDA:UniProtKB. endoplasmic reticulum membrane; IDA:UniProtKB. extracellular exosome; IDA:UniProtKB. extracellular matrix; IDA:UniProtKB. extracellular region; TAS:Reactome. focal adhesion; IDA:UniProtKB. melanosome; IEA:U…	ATP binding; IEA:UniProtKB-KW. calcium ion binding; TAS:UniProtKB. low-density lipoprotein particle receptor binding; IDA:MGI. protein phosphatase binding; IDA:MGI. RNA binding; IDA:UniProtKB. unfolded protein binding; IEA:InterPro. virion binding; IPI:UniProtKB.		------------------------------------------------------------------		EEEAIQLDGLNASQIR	DimethNter0	Both	1	Proteolysis	Proteolysis	803	52	DEVVQR|E-52					------------------------------------------------------------------		0.457326	0.267318	0.457326	0.491424	0.108678	0.219119	0.108678	-0.101521
	------------------------------------------------------------------		2436	MT132_mito_1B_TAILS_20140704	27.423	2306	4	1129.55	3	84.568	0.024728		------------------------------------------------------------------		Peroxiredoxin-4	PRDX4	Q13162	Yes	Probably involved in redox regulation of the cell. Regulates the activation of NF-kappa-B in the cytosol by a modulation of I-kappa-B-alpha phosphorylation. {ECO:0000269|PubMed:9388242}.	4-hydroxyproline metabolic process; IEA:Ensembl. cell redox homeostasis; IEA:Ensembl. extracellular matrix organization; IEA:Ensembl. I-kappaB phosphorylation; TAS:ProtInc. male gonad development; IEA:Ensembl. negative regulation of male germ cell proliferation; IEA:Ensembl. neutrophil degranulation; TAS:Reactome. protein maturation by protein folding; IEA:Ensembl. reactive oxygen species metabol…	cytosol; IEA:Ensembl. extracellular exosome; IDA:UniProtKB. extracellular region; TAS:Reactome. extracellular space; IEA:Ensembl. ficolin-1-rich granule lumen; TAS:Reactome. mitochondrion; IEA:Ensembl. nucleus; IDA:UniProtKB. secretory granule lumen; TAS:Reactome. smooth endoplasmic reticulum; IEA:Ensembl.	protein homodimerization activity; IEA:Ensembl. thioredoxin peroxidase activity; TAS:ProtInc.		------------------------------------------------------------------		WETEERPR	DimethNter0	Both	1	Targeting peptide loss	Signal peptide removal (-3 to -1)	271	38	AGAVQG|W-38	Subtiligase Based Positive Selection				------------------------------------------------------------------		0.454265	0.454265	0.261991	0.614472	0.157295	0.157295	0.062168	0.261411
	------------------------------------------------------------------		2379	MT132_mito_3B_TAILS_20140704	43.467	4841	16	1067.63	2	68.566	1.7143e-05		------------------------------------------------------------------		DnaJ homolog subfamily C member 15	DNAJC15	Q9Y5T4	Yes	Negative regulator of the mitochondrial respiratory chain. Prevents mitochondrial hyperpolarization state and restricts mitochondrial generation of ATP (By similarity). Acts as an import component of the TIM23 translocase complex. Stimulates the ATPase activity of HSPA9. {ECO:0000250, ECO:0000269|PubMed:23263864}.	cellular response to starvation; IEA:Ensembl. negative regulation of mitochondrial electron transport, NADH to ubiquinone; IEA:Ensembl. negative regulation of protein complex assembly; IEA:Ensembl. protein transport; IEA:UniProtKB-KW. regulation of lipid metabolic process; IEA:Ensembl.	integral component of membrane; IEA:UniProtKB-KW. mitochondrial inner membrane; IEA:UniProtKB-SubCell.	Molecular Function not found.		------------------------------------------------------------------		VIAPVGESLR	DimethNter0	Both	1	Proteolysis	Proteolysis	150	6	MAARG|V-6	Subtiligase Based Positive Selection				------------------------------------------------------------------		0.451011	0.451011	0.132784	0.629449	0.474494	0.474494	0.0729745	0.560149
	------------------------------------------------------------------		670	MT132_mito_3A_TAILS_20140704	50.508	5885	1	1357.7	2	67.611	0.00011034		------------------------------------------------------------------		Retinoid-inducible serine carboxypeptidase	SCPEP1	Q9HB40	No	May be involved in vascular wall and kidney homeostasis. {ECO:0000250}.	negative regulation of blood pressure; ISS:UniProtKB. positive regulation of blood vessel diameter; ISS:UniProtKB. proteolysis involved in cellular protein catabolic process; IBA:GO_Central. retinoic acid metabolic process; ISS:UniProtKB.	cytosol; ISS:UniProtKB. extracellular exosome; IDA:UniProtKB.	serine-type carboxypeptidase activity; ISS:UniProtKB.		------------------------------------------------------------------		DALSQLMNGPIR	Oxidation (M);DimethNter0	Mitochondrial	1	Proteolysis	Proteolysis	452	307	VRHLQR|D-307					------------------------------------------------------------------		0.449949	0.177357		0.722541
	------------------------------------------------------------------		867	MT132_mito_1A_TAILS_20140704	38.702	4030	9	1356.7	2	79.044	3.6921e-05		------------------------------------------------------------------		Succinate dehydrogenase [ubiquinone] flavoprotein subunit, mitochondrial	SDHA	P31040	Yes	Flavoprotein (FP) subunit of succinate dehydrogenase (SDH) that is involved in complex II of the mitochondrial electron transport chain and is responsible for transferring electrons from succinate to ubiquinone (coenzyme Q) (PubMed:24781757). Can act as a tumor suppressor (PubMed:20484225). {ECO:0000269|PubMed:20484225, ECO:0000305|PubMed:24781757}.	anaerobic respiration; IBA:GO_Central. mitochondrial electron transport, succinate to ubiquinone; IBA:GO_Central. nervous system development; IMP:UniProtKB. oxidation-reduction process; IDA:UniProtKB. respiratory electron transport chain; IDA:UniProtKB. succinate metabolic process; IDA:UniProtKB. tricarboxylic acid cycle; TAS:UniProtKB.	mitochondrial inner membrane; ISS:UniProtKB. mitochondrial respiratory chain complex II, succinate dehydrogenase complex (ubiquinone); ISS:UniProtKB. mitochondrion; IDA:UniProtKB. myelin sheath; IEA:Ensembl. nucleolus; IDA:HPA.	electron carrier activity; IBA:GO_Central. flavin adenine dinucleotide binding; IEA:InterPro. succinate dehydrogenase (ubiquinone) activity; IMP:UniProtKB.		------------------------------------------------------------------		GEGGILINSQGER	DimethNter0	Mitochondrial	1	Proteolysis	Proteolysis	664	313	ITEGCR|G-313			269		------------------------------------------------------------------		0.442254	0.442254	0.267967	1.16712
	------------------------------------------------------------------		718	MT132_cell_2B_TAILS_20140704	61.306	7238	6	1173.62	2	29.542	0.0058953		------------------------------------------------------------------		T-complex protein 1 subunit theta	CCT8	P50990	No	Molecular chaperone; assists the folding of proteins upon ATP hydrolysis. As part of the BBS/CCT complex may play a role in the assembly of BBSome, a complex involved in ciliogenesis regulating transports vesicles to the cilia. Known to play a role, in vitro, in the folding of actin and tubulin. {ECO:0000269|PubMed:20080638}.	'de novo' protein folding; IBA:GO_Central. binding of sperm to zona pellucida; IEA:Ensembl. chaperone-mediated protein folding; IBA:GO_Central. neutrophil degranulation; TAS:Reactome. pore complex assembly; IEA:Ensembl. positive regulation of establishment of protein localization to telomere; IMP:BHF-UCL. positive regulation of protein localization to Cajal body; IMP:BHF-UCL. positive regulation …	azurophil granule lumen; TAS:Reactome. cell body; IEA:Ensembl. centrosome; IDA:MGI. chaperonin-containing T-complex; IDA:UniProtKB. cilium; IEA:UniProtKB-KW. cytoplasm; IDA:BHF-UCL. cytosol; IDA:UniProtKB. extracellular exosome; IDA:UniProtKB. extracellular region; TAS:Reactome. ficolin-1-rich granule lumen; TAS:Reactome. intermediate filament cytoskeleton; IDA:HPA. microtubule; IDA:UniProtKB. nu…	ATP binding; IEA:UniProtKB-KW. ATPase activity, coupled; TAS:ProtInc. cadherin binding; IDA:BHF-UCL. protein binding involved in protein folding; IBA:GO_Central. unfolded protein binding; IBA:GO_Central.		------------------------------------------------------------------		DIDEVSSLLR	DimethNter0	Both	1	Proteolysis	Proteolysis	548	156	SAKNLR|D-156					------------------------------------------------------------------		0.441984	0.100992	0.441984	0.632188	-0.167129	-0.294156	-0.0401014
	------------------------------------------------------------------		1076	MT132_mito_1B_TAILS_20140704	52.561	6418	2	1695.9	2	48.481	7.3866e-05		------------------------------------------------------------------		Glycine--tRNA ligase	GARS	P41250	Yes	Catalyzes the ligation of glycine to the 3'-end of its cognate tRNA. Also produces diadenosine tetraphosphate (Ap4A), a universal pleiotropic signaling molecule needed for cell regulation pathways, by direct condensation of 2 ATPs. {ECO:0000269|PubMed:17544401, ECO:0000269|PubMed:19710017}.	diadenosine tetraphosphate biosynthetic process; IDA:UniProtKB. glycyl-tRNA aminoacylation; IBA:GO_Central. tRNA aminoacylation for protein translation; TAS:Reactome.	axon; IDA:UniProtKB. cytoplasm; IBA:GO_Central. cytosol; IDA:HPA. extracellular exosome; IDA:UniProtKB. mitochondrial matrix; TAS:Reactome. secretory granule; IEA:Ensembl.	ATP binding; IEA:UniProtKB-KW. bis(5'-nucleosyl)-tetraphosphatase (asymmetrical) activity; IDA:UniProtKB. glycine-tRNA ligase activity; IDA:UniProtKB. protein dimerization activity; IDA:UniProtKB.		------------------------------------------------------------------		LSAASCPPISLPAAASR	DimethNter0	Mitochondrial	1	Proteolysis	Proteolysis	739	36	LLLRRS|L-36	Subtiligase Based Positive Selection;unknown				------------------------------------------------------------------		0.439247	0.312582		0.565912
	------------------------------------------------------------------		1498	MT132_mito_3A_TAILS_20140704	31.206	2917	9	1217.64	3	58.192	0.0026821		------------------------------------------------------------------		Heat shock cognate 71 kDa protein	HSPA8	P11142	No	Molecular chaperone implicated in a wide variety of cellular processes, including protection of the proteome from stress, folding and transport of newly synthesized polypeptides, activation of proteolysis of misfolded proteins and the formation and dissociation of protein complexes. Plays a pivotal role in the protein quality control system, ensuring the correct folding of proteins, the re-foldin…	ATP metabolic process; IDA:BHF-UCL. cellular response to starvation; TAS:ParkinsonsUK-UCL. chaperone mediated protein folding requiring cofactor; IEA:Ensembl. chaperone-mediated autophagy; ISS:ParkinsonsUK-UCL. chaperone-mediated autophagy translocation complex disassembly; ISS:ParkinsonsUK-UCL. chaperone-mediated protein transport involved in chaperone-mediated autophagy; NAS:ParkinsonsUK-UCL. c…	blood microparticle; IDA:UniProtKB. clathrin-sculpted gamma-aminobutyric acid transport vesicle membrane; TAS:Reactome. cytosol; IDA:UniProtKB. extracellular exosome; IDA:UniProtKB. extracellular matrix; IDA:BHF-UCL. extracellular region; TAS:Reactome. extracellular space; IDA:UniProtKB. ficolin-1-rich granule lumen; TAS:Reactome. focal adhesion; IDA:UniProtKB. intracellular; TAS:ParkinsonsUK-UCL…	ATP binding; IDA:BHF-UCL. ATPase activity; IDA:BHF-UCL. ATPase activity, coupled; NAS:UniProtKB. C3HC4-type RING finger domain binding; IPI:BHF-UCL. cadherin binding; IDA:BHF-UCL. enzyme binding; IPI:BHF-UCL. G-protein coupled receptor binding; IPI:ParkinsonsUK-UCL. heat shock protein binding; IPI:UniProtKB. MHC class II protein complex binding; IDA:UniProtKB. phosphatidylserine binding; IEA:Ense…		------------------------------------------------------------------		PTNTVFDAKR	Acetyl (any N-term)	Both	1,2	Proteolysis	Proteolysis	646	63	NQVAMN|P-63		MEP1B			------------------------------------------------------------------		0.437921	0.698719	0.437921	0.417969	0.207718	0.207718	-0.0554994	0.300327
	------------------------------------------------------------------		969	MT132_mito_1B_TAILS_20140704	44.03	5101	1	1385.75	2	21.815	0.0092138		------------------------------------------------------------------		Elongation factor 1-delta	EEF1D	P29692	No	Isoform 1: EF-1-beta and EF-1-delta stimulate the exchange of GDP bound to EF-1-alpha to GTP, regenerating EF-1- alpha for another round of transfer of aminoacyl-tRNAs to the ribosome.	cellular response to ionizing radiation; IDA:UniProtKB. mRNA transcription; IDA:UniProtKB. positive regulation of I-kappaB kinase/NF-kappaB signaling; IMP:UniProtKB. regulation of cell death; IMP:UniProtKB. regulation of transcription, DNA-templated; IEA:UniProtKB-KW. transcription, DNA-templated; IEA:UniProtKB-KW. translational elongation; TAS:Reactome.	cytoplasm; IDA:UniProtKB. cytosol; IDA:HPA. eukaryotic translation elongation factor 1 complex; TAS:ProtInc. fibrillar center; IDA:HPA. nucleus; IDA:UniProtKB.	activating transcription factor binding; IPI:UniProtKB. cadherin binding; IDA:BHF-UCL. DNA binding; IDA:UniProtKB. heat shock protein binding; IPI:UniProtKB. signal transducer activity; IMP:UniProtKB. translation elongation factor activity; IEA:UniProtKB-KW. translation factor activity, RNA binding; TAS:ProtInc.		------------------------------------------------------------------		IASLEVENQSLR	DimethNter0	Mitochondrial	1,2,3	Proteolysis	Proteolysis	281	84	GELVVR|I-84					------------------------------------------------------------------		0.424428	0.221122	0.627734
	------------------------------------------------------------------		335	MT141_2-mito_TAILS_141024	45.077	5277	4	1841.02	3	53.313	0.00057608		------------------------------------------------------------------		Cytochrome b-c1 complex subunit 7	UQCRB	P14927	Yes	This is a component of the ubiquinol-cytochrome c reductase complex (complex III or cytochrome b-c1 complex), which is part of the mitochondrial respiratory chain. This component is involved in redox-linked proton pumping.	aerobic respiration; TAS:ProtInc. hydrogen ion transmembrane transport; IEA:GOC. mitochondrial electron transport, ubiquinol to cytochrome c; IBA:GO_Central. mitochondrial respiratory chain complex III assembly; IBA:GO_Central. oxidation-reduction process; TAS:ProtInc. oxidative phosphorylation; TAS:ProtInc.	mitochondrial inner membrane; TAS:Reactome. mitochondrial respiratory chain; TAS:ProtInc. mitochondrial respiratory chain complex III; IBA:GO_Central.	Molecular Function not found.		------------------------------------------------------------------		AGKQAVSASGKWLDGIR	Acetyl (any N-term)	Both	1,2	Mature	Initiator methionine removal	111	2	M|A-2	COFRADIC				------------------------------------------------------------------		0.424094			0.424094	1.94289	1.94289			0.579365
	------------------------------------------------------------------		1972	MT141_3-cell_TAILS_141024	47.235	5103	10	1533.72	3	89.301	0.00016725		------------------------------------------------------------------		GPI-anchor transamidase	PIGK	Q92643	No	Mediates GPI anchoring in the endoplasmic reticulum, by replacing a protein's C-terminal GPI attachment signal peptide with a pre-assembled GPI. During this transamidation reaction, the GPI transamidase forms a carbonyl intermediate with the substrate protein.	attachment of GPI anchor to protein; TAS:UniProtKB. protein localization to cell surface; IBA:GO_Central.	endoplasmic reticulum membrane; TAS:Reactome. GPI-anchor transamidase complex; IMP:UniProtKB. integral component of endoplasmic reticulum membrane; NAS:UniProtKB. membrane; IDA:UniProtKB.	cysteine-type peptidase activity; IEA:UniProtKB-KW. GPI-anchor transamidase activity; IMP:UniProtKB. protein disulfide isomerase activity; TAS:UniProtKB.		------------------------------------------------------------------		SHIEDQAEQFFR	DimethNter0	Both	1	Targeting peptide loss	Signal peptide removal (-3 to -1)	395	28	FGSVAA|S-28	Subtiligase Based Positive Selection;unknown				------------------------------------------------------------------		0.423386	0.0563814	0.423386	0.459284	-0.051657	-0.00801178	-0.051657	-0.163558	0.152784
	------------------------------------------------------------------		1003	MT132_mito_1B_TAILS_20140704	43.85	5024	1	2137.25	4	19.421	0.018111		------------------------------------------------------------------		Fructose-bisphosphate aldolase A	ALDOA	P04075	No	Plays a key role in glycolysis and gluconeogenesis. In addition, may also function as scaffolding protein (By similarity). {ECO:0000250}.	actin filament organization; TAS:BHF-UCL. ATP biosynthetic process; IMP:BHF-UCL. canonical glycolysis; TAS:Reactome. fructose 1,6-bisphosphate metabolic process; IDA:BHF-UCL. fructose metabolic process; IMP:BHF-UCL. gluconeogenesis; TAS:Reactome. glycolytic process; IMP:BHF-UCL. muscle cell cellular homeostasis; IMP:BHF-UCL. neutrophil degranulation; TAS:Reactome. platelet degranulation; TAS:Reac…	actin cytoskeleton; IDA:BHF-UCL. cytosol; IDA:HPA. extracellular exosome; IDA:UniProtKB. extracellular region; TAS:Reactome. extracellular space; IDA:UniProtKB. ficolin-1-rich granule lumen; TAS:Reactome. I band; TAS:BHF-UCL. M band; IEA:UniProtKB-SubCell. membrane; IDA:UniProtKB. nucleus; IDA:UniProtKB. platelet alpha granule lumen; TAS:Reactome. secretory granule lumen; TAS:Reactome. tertiary g…	actin binding; TAS:BHF-UCL. cadherin binding; IDA:BHF-UCL. cytoskeletal protein binding; IDA:BHF-UCL. fructose binding; IDA:BHF-UCL. fructose-bisphosphate aldolase activity; IDA:BHF-UCL. identical protein binding; IPI:IntAct. RNA binding; IDA:UniProtKB. tubulin binding; TAS:BHF-UCL.		------------------------------------------------------------------		IVAPGKGILAADESTGSIAKR	DimethNter0	Both	1,2	Proteolysis	Proteolysis	364	23	SDIAHR|I-23	N-TAILS				------------------------------------------------------------------		0.419661	0.419661	0.412438	1.02835	0.771843		0.771843
	------------------------------------------------------------------		2204	MT131_mito_2_TAILS_20140704	29.95	2796	3	758.465	2	16.291	0.042158		------------------------------------------------------------------		Intercellular adhesion molecule 5	ICAM5	Q9UMF0	No	ICAM proteins are ligands for the leukocyte adhesion protein LFA-1 (integrin alpha-L/beta-2).	cell adhesion; IBA:GO_Central. extracellular matrix organization; TAS:Reactome. phagocytosis; IEA:Ensembl. regulation of immune response; TAS:Reactome. single organismal cell-cell adhesion; IEA:InterPro.	integral component of plasma membrane; TAS:ProtInc. plasma membrane; TAS:Reactome.	integrin binding; IBA:GO_Central.		------------------------------------------------------------------		TATVLAR	DimethNter0	Mitochondrial	1	Proteolysis	Proteolysis	924	182	ARGAVL|T-182					------------------------------------------------------------------		0.397181	0.620473	0.102113	0.397181
	------------------------------------------------------------------		424	MT131_mito_2_TAILS_20140704	33.004	3492	15	1403.7	3	42.261	0.00024036		------------------------------------------------------------------		Cytochrome b561 domain-containing protein 2	CYB561D2	O14569	No	Function not found.	oxidation-reduction process; IEA:UniProtKB-KW.	integral component of membrane; IEA:UniProtKB-KW.	metal ion binding; IEA:UniProtKB-KW.		------------------------------------------------------------------		ALSAETESHIYR	DimethNter0	Both	1	Mature	Initiator methionine removal	222	2	M|A-2					------------------------------------------------------------------		0.39183	0.39183	0.250923	0.588752	0.574816	0.49215	0.657481		-0.0722783
	------------------------------------------------------------------		2409	MT132_mito_2B_TAILS_20140704	30.928	3017	26	1413.7	3	94.125	1.8777e-09		------------------------------------------------------------------		Peroxiredoxin-4	PRDX4	Q13162	Yes	Probably involved in redox regulation of the cell. Regulates the activation of NF-kappa-B in the cytosol by a modulation of I-kappa-B-alpha phosphorylation. {ECO:0000269|PubMed:9388242}.	4-hydroxyproline metabolic process; IEA:Ensembl. cell redox homeostasis; IEA:Ensembl. extracellular matrix organization; IEA:Ensembl. I-kappaB phosphorylation; TAS:ProtInc. male gonad development; IEA:Ensembl. negative regulation of male germ cell proliferation; IEA:Ensembl. neutrophil degranulation; TAS:Reactome. protein maturation by protein folding; IEA:Ensembl. reactive oxygen species metabol…	cytosol; IEA:Ensembl. extracellular exosome; IDA:UniProtKB. extracellular region; TAS:Reactome. extracellular space; IEA:Ensembl. ficolin-1-rich granule lumen; TAS:Reactome. mitochondrion; IEA:Ensembl. nucleus; IDA:UniProtKB. secretory granule lumen; TAS:Reactome. smooth endoplasmic reticulum; IEA:Ensembl.	protein homodimerization activity; IEA:Ensembl. thioredoxin peroxidase activity; TAS:ProtInc.		------------------------------------------------------------------		VQGWETEERPR	DimethNter0	Both	1	Targeting peptide loss	Signal peptide removal (-3 to -1)	271	35	LLPAGA|V-35	Subtiligase Based Positive Selection				------------------------------------------------------------------		0.38952	0.38952	0.384379	0.547358	0.201411	0.306836	0.201411	-0.00613367	0.109917
	------------------------------------------------------------------		1819	MT141_1-cell_TAILS_141024	44.37	4690	10	1692.92	3	65.231	0.00095302		------------------------------------------------------------------		Peptidyl-prolyl cis-trans isomerase FKBP10	FKBP10	Q96AY3	Yes	PPIases accelerate the folding of proteins during protein synthesis.	chaperone-mediated protein folding; IBA:GO_Central.	cytoplasm; IBA:GO_Central. endoplasmic reticulum lumen; IEA:UniProtKB-SubCell.	calcium ion binding; IEA:InterPro. FK506 binding; IBA:GO_Central. peptidyl-prolyl cis-trans isomerase activity; IBA:GO_Central.		------------------------------------------------------------------		RASPAGGPLEDVVIER	DimethNter0	Both	1	Proteolysis	Proteolysis	582	33	VGRGLG|R-33					------------------------------------------------------------------		0.387751	0.387751	0.0673009	0.424411	-0.155004		-0.0656744	-0.244333	0.383399
	------------------------------------------------------------------		244	MT132_mito_2B_TAILS_20140704	46.482	5648	2	1574.76	2	78.868	0.0020303		------------------------------------------------------------------		Pyruvate carboxylase, mitochondrial	PC	P11498	Yes	Pyruvate carboxylase catalyzes a 2-step reaction, involving the ATP-dependent carboxylation of the covalently attached biotin in the first step and the transfer of the carboxyl group to pyruvate in the second. Catalyzes in a tissue specific manner, the initial reactions of glucose (liver, kidney) and lipid (adipose tissue, liver, brain) synthesis from pyruvate.	biotin metabolic process; TAS:Reactome. gluconeogenesis; TAS:Reactome. lipid metabolic process; IEA:UniProtKB-KW. negative regulation of gene expression; IMP:AgBase. positive regulation by host of viral process; IMP:AgBase. positive regulation by host of viral release from host cell; IMP:AgBase. pyruvate metabolic process; IEA:InterPro. viral RNA genome packaging; IMP:AgBase.	cytoplasm; IDA:AgBase. cytosol; TAS:Reactome. mitochondrial matrix; TAS:Reactome. mitochondrion; IDA:HPA.	ATP binding; TAS:ProtInc. biotin binding; TAS:ProtInc. biotin carboxylase activity; IEA:InterPro. metal ion binding; IEA:UniProtKB-KW. pyruvate carboxylase activity; TAS:Reactome.		------------------------------------------------------------------		AEAEAQAEELSFPR	DimethNter0	Mitochondrial	1	Proteolysis	Proteolysis	1178	929	QNGLSR|A-929			908		------------------------------------------------------------------		0.384238	0.423518	-0.274217	0.384238
	------------------------------------------------------------------		2114	MT132_cell_3B_TAILS_20140704	24.488	1812	1	2253.1	4	31.594	0.0071971		------------------------------------------------------------------		Polypyrimidine tract-binding protein 1	PTBP1	P26599	No	Plays a role in pre-mRNA splicing and in the regulation of alternative splicing events. Activates exon skipping of its own pre-mRNA during muscle cell differentiation. Binds to the polypyrimidine tract of introns. May promote RNA looping when bound to two separate polypyrimidine tracts in the same pre-mRNA. May promote the binding of U2 snRNP to pre-mRNA. Cooperates with RAVER1 to modulate switch…	alternative mRNA splicing, via spliceosome; IEA:Ensembl. fibroblast growth factor receptor signaling pathway; TAS:Reactome. gene expression; TAS:Reactome. IRES-dependent viral translational initiation; IMP:UniProtKB. mRNA processing; TAS:ProtInc. mRNA splicing, via spliceosome; TAS:Reactome. negative regulation of mRNA splicing, via spliceosome; IDA:UniProtKB. negative regulation of muscle cell d…	extracellular exosome; IDA:UniProtKB. membrane; IDA:UniProtKB. nucleolus; TAS:ProtInc. nucleoplasm; TAS:Reactome.	poly-pyrimidine tract binding; TAS:ProtInc. pre-mRNA binding; IDA:UniProtKB. RNA binding; IDA:UniProtKB.		------------------------------------------------------------------		SSNSASAANGNDSKKFKGDSR	Acetyl (any N-term)	Both	1,2,3	Proteolysis	Proteolysis	531	32	NGPFIM|S-32	Subtiligase Based Positive Selection				------------------------------------------------------------------		0.382817		0.413939	0.351696	-0.03282	-0.187394	-0.03282	0.135657
	------------------------------------------------------------------		2417	MT132_cell_1A_TAILS_20140704	47.659	5883	11	1347.7	2	70.808	9.2056e-05		------------------------------------------------------------------		Myeloid-derived growth factor	C19orf10	Q969H8	No	Bone marrow-derived monocyte and paracrine-acting protein that promotes cardiac myocyte survival and adaptive angiogenesis for cardiac protection and/or repair after myocardial infarction (MI). Stimulates endothelial cell proliferation through a MAPK1/3-, STAT3- and CCND1-mediated signaling pathway. Inhibits cardiac myocyte apoptosis in a PI3K/AKT-dependent signaling pathway (By similarity). Invo…	angiogenesis; IEA:UniProtKB-KW. apoptotic process; IEA:UniProtKB-KW. IRE1-mediated unfolded protein response; TAS:Reactome. negative regulation of apoptotic process; ISS:UniProtKB. positive regulation of angiogenesis; IDA:UniProtKB. positive regulation of endothelial cell proliferation; IDA:UniProtKB. positive regulation of MAPK cascade; ISS:UniProtKB. positive regulation of phosphatidylinositol …	endoplasmic reticulum lumen; TAS:Reactome. endoplasmic reticulum-Golgi intermediate compartment; IEA:UniProtKB-SubCell. extracellular exosome; IDA:UniProtKB. extracellular space; IDA:UniProtKB.	Molecular Function not found.		------------------------------------------------------------------		VSEPTTVAFDVR	DimethNter0	Both	1	Targeting peptide loss	Signal peptide removal (-3 to -1)	173	32	LRPAEA|V-32	Subtiligase Based Positive Selection				------------------------------------------------------------------		0.38133	0.324437	0.38133	0.471573	0.293686	0.267598	0.293686	0.303192	0.0960892
	------------------------------------------------------------------		1096	MT132_mito_3A_TAILS_20140704	26.245	2196	1	1192.55	3	49.458	0.013247		------------------------------------------------------------------		Inorganic pyrophosphatase 2, mitochondrial	PPA2	Q9H2U2	Yes	Hydrolyzes inorganic pyrophosphate (PubMed:27523597). This activity is essential for correct regulation of mitochondrial membrane potential, and mitochondrial organization and function (PubMed:27523598). {ECO:0000269|PubMed:27523597, ECO:0000269|PubMed:27523598}.	diphosphate metabolic process; TAS:Reactome. regulation of mitochondrial membrane potential; IMP:UniProtKB. tRNA aminoacylation for protein translation; TAS:Reactome.	extracellular exosome; IDA:UniProtKB. mitochondrial matrix; TAS:Reactome.	inorganic diphosphatase activity; IDA:UniProtKB. magnesium ion binding; IEA:InterPro. protein serine/threonine phosphatase activity; IEA:Ensembl.		------------------------------------------------------------------		MALYHTEER	Oxidation (M);DimethNter0	Both	1,2,3,4,6	Proteolysis	Proteolysis	334	32	TGSRRA|M-32					------------------------------------------------------------------		0.380441	0.0599912	0.605345	0.380441	0.531133	0.531133
	------------------------------------------------------------------		1832	MT132_mito_3B_TAILS_20140704	50.014	5831	1	1574.82	2	35.462	0.0033367		------------------------------------------------------------------		Keratin, type I cytoskeletal 18	KRT18	P05783	No	Involved in the uptake of thrombin-antithrombin complexes by hepatic cells (By similarity). When phosphorylated, plays a role in filament reorganization. Involved in the delivery of mutated CFTR to the plasma membrane. Together with KRT8, is involved in interleukin-6 (IL-6)-mediated barrier protection. {ECO:0000250, ECO:0000269|PubMed:15529338, ECO:0000269|PubMed:16424149, ECO:0000269|PubMed:1721…	anatomical structure morphogenesis; TAS:ProtInc. cell cycle; IEA:UniProtKB-KW. cornification; TAS:Reactome. extrinsic apoptotic signaling pathway; IEA:Ensembl. Golgi to plasma membrane CFTR protein transport; IDA:UniProtKB. hepatocyte apoptotic process; IEA:Ensembl. intermediate filament cytoskeleton organization; IDA:UniProtKB. keratinization; TAS:Reactome. negative regulation of apoptotic proce…	cell periphery; IEA:Ensembl. cell-cell adherens junction; IDA:BHF-UCL. centriolar satellite; IDA:BHF-UCL. cytoplasm; IDA:UniProtKB. cytosol; IDA:HPA. extracellular exosome; IDA:UniProtKB. intermediate filament; IDA:BHF-UCL. keratin filament; IDA:UniProtKB. microtubule organizing center; IDA:BHF-UCL. nucleolus; IEA:UniProtKB-SubCell. perinuclear region of cytoplasm; IEA:UniProtKB-SubCell.	cadherin binding involved in cell-cell adhesion; IDA:BHF-UCL. RNA binding; IDA:UniProtKB. scaffold protein binding; IPI:BHF-UCL. structural molecule activity; IEA:InterPro.		------------------------------------------------------------------		SAEVGAAETTLTELR	DimethNter0	Mitochondrial	1	Proteolysis	Proteolysis	430	286	TVVTTQ|S-286					------------------------------------------------------------------		0.380224			0.380224
	------------------------------------------------------------------		947	MT132_cell_3A_TAILS_20140704	36.262	3833	49	1341.69	2	102.83	2.279e-11		------------------------------------------------------------------		Peptidyl-prolyl cis-trans isomerase FKBP1A	FKBP1A	P62942	No	Keeps in an inactive conformation TGFBR1, the TGF-beta type I serine/threonine kinase receptor, preventing TGF-beta receptor activation in absence of ligand. Recruits SMAD7 to ACVR1B which prevents the association of SMAD2 and SMAD3 with the activin receptor complex, thereby blocking the activin signal. May modulate the RYR1 calcium channel activity. PPIases accelerate the folding of proteins. It…	'de novo' protein folding; TAS:BHF-UCL. amyloid fibril formation; IDA:BHF-UCL. calcium ion transmembrane transport; NAS:BHF-UCL. chaperone-mediated protein folding; IBA:GO_Central. heart morphogenesis; ISS:BHF-UCL. heart trabecula formation; ISS:BHF-UCL. negative regulation of phosphoprotein phosphatase activity; IDA:BHF-UCL. positive regulation of I-kappaB kinase/NF-kappaB signaling; IMP:UniProt…	cytoplasm; IDA:BHF-UCL. cytoplasmic side of membrane; ISS:UniProtKB. cytosol; IDA:BHF-UCL. extracellular exosome; IDA:UniProtKB. extrinsic component of organelle membrane; ISS:UniProtKB. membrane; IDA:BHF-UCL. ryanodine receptor complex; ISS:UniProtKB. sarcoplasmic reticulum; ISS:UniProtKB. terminal cisterna; ISS:BHF-UCL. Z disc; IDA:BHF-UCL.	activin binding; IPI:BHF-UCL. FK506 binding; IDA:BHF-UCL. ion channel binding; ISS:BHF-UCL. macrolide binding; NAS:BHF-UCL. peptidyl-prolyl cis-trans isomerase activity; IDA:BHF-UCL. signal transducer activity; IMP:UniProtKB. SMAD binding; IPI:BHF-UCL. transforming growth factor beta receptor binding; ISS:BHF-UCL. type I transforming growth factor beta receptor binding; ISS:BHF-UCL.		------------------------------------------------------------------		GVQVETISPGDGR	DimethNter0	Both	1	Mature	Initiator methionine removal	108	2	M|G-2	unknown;COFRADIC;Subtiligase Based Positive Selection;N-TAILS				------------------------------------------------------------------		0.378601	0.378601	0.425645	-0.0615475	0.167646	0.1704	0.167646	-0.00602342	-0.412099
	------------------------------------------------------------------		1169	MT132_cell_2B_TAILS_20140704	30.895	2672	8	1305.62	2	41.762	0.0036413		------------------------------------------------------------------		Glucocorticoid receptor	NR3C1	P04150	No	Receptor for glucocorticoids (GC) (PubMed:27120390). Has a dual mode of action: as a transcription factor that binds to glucocorticoid response elements (GRE), both for nuclear and mitochondrial DNA, and as a modulator of other transcription factors. Affects inflammatory responses, cellular proliferation and differentiation in target tissues. Involved in chromatin remodeling (PubMed:9590696). Pla…	apoptotic process; IEA:UniProtKB-KW. cell cycle; IEA:UniProtKB-KW. cell division; IEA:UniProtKB-KW. cellular response to dexamethasone stimulus; IMP:CAFA. cellular response to steroid hormone stimulus; IDA:UniProtKB. cellular response to transforming growth factor beta stimulus; IDA:CAFA. chromosome segregation; IEA:UniProtKB-KW. covalent chromatin modification; IEA:UniProtKB-KW. negative regulat…	cytoplasm; IDA:UniProtKB. cytosol; IDA:HPA. microtubule organizing center; IEA:UniProtKB-SubCell. mitochondrial matrix; TAS:ProtInc. nucleoplasm; IDA:HPA. nucleus; IDA:UniProtKB. protein complex; IDA:UniProtKB. spindle; IEA:UniProtKB-SubCell.	core promoter binding; IDA:CAFA. glucocorticoid receptor activity; TAS:ProtInc. glucocorticoid-activated RNA polymerase II transcription factor binding transcription factor activity; IDA:UniProtKB. Hsp90 protein binding; IPI:UniProtKB. RNA binding; IEA:UniProtKB-KW. RNA polymerase II core promoter proximal region sequence-specific DNA binding; IDA:NTNU_SB. steroid binding; IDA:UniProtKB. steroid …		------------------------------------------------------------------		MDSKESLTPGR	Oxidation (M);Acetyl (any N-term)	Both	1,2,3,5,6,7,10	Mature	Natural	777	1	|M-1					------------------------------------------------------------------		0.374485	0.374485			0.0848643	0.0848643	0.179137	-0.000613085
	------------------------------------------------------------------		827	MT132_mito_1B_TAILS_20140704	40.135	4411	1	2075.06	3	53.006	2.7416e-05		------------------------------------------------------------------		Prohibitin-2	PHB2	Q99623	Yes	Acts as a mediator of transcriptional repression by nuclear hormone receptors via recruitment of histone deacetylases (By similarity). Functions as an estrogen receptor (ER)-selective coregulator that potentiates the inhibitory activities of antiestrogens and represses the activity of estrogens. Competes with NCOA1 for modulation of ER transcriptional activity. Probably involved in regulating mit…	mammary gland alveolus development; IEA:Ensembl. mammary gland branching involved in thelarche; IEA:Ensembl. mitochondrion organization; IMP:UniProtKB. negative regulation of apoptotic process; IMP:UniProtKB. negative regulation of intracellular estrogen receptor signaling pathway; IEA:Ensembl. negative regulation of mammary gland epithelial cell proliferation; IEA:Ensembl. negative regulation of…	cell periphery; IDA:UniProtKB. cell surface; IDA:UniProtKB. cytoplasm; IDA:UniProtKB. extracellular exosome; IDA:UniProtKB. mitochondrial inner membrane; ISS:UniProtKB. mitochondrial outer membrane; IDA:UniProtKB. mitochondrion; IDA:UniProtKB. nuclear matrix; IDA:UniProtKB. nucleus; IDA:UniProtKB. protein complex; IDA:UniProtKB.	amide binding; IPI:UniProtKB. estrogen receptor binding; NAS:UniProtKB. protein C-terminus binding; IPI:UniProtKB. protein N terminus binding; IPI:UniProtKB.		------------------------------------------------------------------		EYTAAVEAKQVAQQEAQR	DimethNter0	Mitochondrial	1	Proteolysis	Proteolysis	299	192	ELSFSR|E-192					------------------------------------------------------------------		0.370908	0.370908
	------------------------------------------------------------------		972	MT132_cell_2A_TAILS_20140704	34.562	3273	2	1617.91	4	24.369	0.027883		------------------------------------------------------------------		Alpha-enolase	ENO1	P06733	No	Multifunctional enzyme that, as well as its role in glycolysis, plays a part in various processes such as growth control, hypoxia tolerance and allergic responses. May also function in the intravascular and pericellular fibrinolytic system due to its ability to serve as a receptor and activator of plasminogen on the cell surface of several cell-types such as leukocytes and neurons. Stimulates imm…	canonical glycolysis; IMP:CAFA. gluconeogenesis; TAS:Reactome. negative regulation of cell growth; IDA:UniProtKB. negative regulation of hypoxia-induced intrinsic apoptotic signaling pathway; IDA:CAFA. negative regulation of transcription from RNA polymerase II promoter; IDA:CAFA. negative regulation of transcription, DNA-templated; IDA:UniProtKB. positive regulation of ATP biosynthetic process; …	cell cortex region; IDA:CAFA. cell surface; IDA:CAFA. cytoplasm; IDA:LIFEdb. cytosol; IDA:CAFA. extracellular exosome; IDA:UniProtKB. extracellular space; IDA:UniProtKB. M band; IEA:UniProtKB-SubCell. membrane; IDA:UniProtKB. nucleus; IDA:UniProtKB. phosphopyruvate hydratase complex; IDA:CAFA. plasma membrane; IDA:CAFA.	cadherin binding; IDA:BHF-UCL. DNA binding; IEA:UniProtKB-KW. GTPase binding; IPI:UniProtKB. magnesium ion binding; IEA:InterPro. phosphopyruvate hydratase activity; IMP:CAFA. protein homodimerization activity; IDA:CAFA. RNA binding; IDA:UniProtKB. transcriptional repressor activity, RNA polymerase II core promoter proximal region sequence-specific binding; IDA:CAFA.		------------------------------------------------------------------		IEEELGSKAKFAGR	DimethNter0	Both	1,2	Proteolysis	Proteolysis	434	413	YNQLLR|I-413	Subtiligase Based Positive Selection;unknown				------------------------------------------------------------------		0.363174	0.363174			0.179408	0.146467	0.5636	0.179408
	------------------------------------------------------------------		688	MT132_mito_2A_TAILS_20140704	53.052	6781	21	1464.76	2;3	69.279	0.00025397		------------------------------------------------------------------		Serpin H1	SERPINH1	P50454	No	Binds specifically to collagen. Could be involved as a chaperone in the biosynthetic pathway of collagen.	chondrocyte development involved in endochondral bone morphogenesis; IEA:Ensembl. collagen biosynthetic process; IEA:Ensembl. collagen fibril organization; IBA:GO_Central. protein maturation; IEA:Ensembl. response to unfolded protein; TAS:ProtInc.	endoplasmic reticulum; IDA:HPA. endoplasmic reticulum lumen; TAS:Reactome. endoplasmic reticulum-Golgi intermediate compartment; IDA:UniProtKB. extracellular exosome; IDA:UniProtKB. membrane raft; IDA:UniProtKB.	collagen binding; IBA:GO_Central. RNA binding; IDA:UniProtKB. serine-type endopeptidase inhibitor activity; IBA:GO_Central. unfolded protein binding; IEA:Ensembl.		------------------------------------------------------------------		DEEVHAGLGELLR	DimethNter0	Both	1	Proteolysis	Proteolysis	418	104	SAEQLR|D-104		MEP1A;MEP1B			------------------------------------------------------------------		0.360956	0.360956	0.328336	0.432711	0.115248	-0.0804331	0.115248	0.519496
	------------------------------------------------------------------		66	MT132_cell_3A_TAILS_20140704	67.949	8155	31	1681.94	2	161.12	1.4235e-31		------------------------------------------------------------------		Elongin-A	TCEB3	Q14241	No	SIII, also known as elongin, is a general transcription elongation factor that increases the RNA polymerase II transcription elongation past template-encoded arresting sites. Subunit A is transcriptionally active and its transcription activity is strongly enhanced by binding to the dimeric complex of the SIII regulatory subunits B and C (elongin BC complex). {ECO:0000269|PubMed:8654961}.	regulation of transcription from RNA polymerase II promoter; TAS:ProtInc. transcription elongation from RNA polymerase II promoter; IBA:GO_Central. transcription from RNA polymerase II promoter; TAS:Reactome.	elongin complex; IBA:GO_Central. extracellular space; IDA:UniProtKB. integral component of membrane; IEA:InterPro. nucleoplasm; TAS:Reactome.	Molecular Function not found.		------------------------------------------------------------------		AAESALQVVEKLQAR	Acetyl (any N-term)	Both	1	Proteolysis	Proteolysis	798	28	APVTAM|A-28	Subtiligase Based Positive Selection				------------------------------------------------------------------		0.359707	0.359707	0.215082	0.434491	0.221143	0.221143	0.138305	0.233419
	------------------------------------------------------------------		1855	MT132_mito_3A_TAILS_20140704	49.639	6325	47	1045.58	2	61.67	2.1815e-05		------------------------------------------------------------------		Dolichyl-diphosphooligosaccharide--protein glycosyltransferase subunit DAD1	DAD1	P61803	No	Essential subunit of the N-oligosaccharyl transferase (OST) complex which catalyzes the transfer of a high mannose oligosaccharide from a lipid-linked oligosaccharide donor to an asparagine residue within an Asn-X-Ser/Thr consensus motif in nascent polypeptide chains. Required for the assembly of both SST3A- and SS3B-containing OST complexes. Required for efficient N-glycosylation. Loss of the DA…	apoptotic process; IEA:UniProtKB-KW. blastocyst development; IEA:Ensembl. negative regulation of apoptotic process; TAS:ProtInc. protein glycosylation; ISS:UniProtKB. protein N-linked glycosylation; IBA:GO_Central. protein N-linked glycosylation via asparagine; TAS:Reactome. response to drug; IEA:Ensembl. response to nutrient; IEA:Ensembl.	endoplasmic reticulum membrane; TAS:Reactome. extracellular exosome; IDA:UniProtKB. integral component of membrane; IEA:UniProtKB-KW. membrane; IDA:UniProtKB. oligosaccharyltransferase complex; ISS:UniProtKB.	dolichyl-diphosphooligosaccharide-protein glycotransferase activity; IEA:InterPro.		------------------------------------------------------------------		SASVVSVISR	Acetyl (any N-term)	Both	1	Mature	Initiator methionine removal	113	2	M|S-2	COFRADIC;other				------------------------------------------------------------------		0.352889	0.352889	0.342383	0.441796	0.151163	0.190678	0.0853026	0.151163	0.146309
	------------------------------------------------------------------		347	MT132_mito_1B_TAILS_20140704	37.388	3963	1	803.465	2	11.084	0.057174		------------------------------------------------------------------		Succinyl-CoA:3-ketoacid coenzyme A transferase 1, mitochondrial	OXCT1	P55809	Yes	Key enzyme for ketone body catabolism. Transfers the CoA moiety from succinate to acetoacetate. Formation of the enzyme-CoA intermediate proceeds via an unstable anhydride species formed between the carboxylate groups of the enzyme and substrate.	adipose tissue development; IEA:Ensembl. brain development; IEA:Ensembl. cellular ketone body metabolic process; IMP:UniProtKB. heart development; IEA:Ensembl. ketone body catabolic process; TAS:Reactome. ketone catabolic process; IEA:Ensembl. positive regulation of insulin secretion involved in cellular response to glucose stimulus; IEA:Ensembl. response to activity; IEA:Ensembl. response to dru…	mitochondrial matrix; TAS:Reactome. mitochondrion; IDA:UniProtKB. nucleoplasm; IDA:HPA.	3-oxoacid CoA-transferase activity; IMP:UniProtKB. protein homodimerization activity; NAS:UniProtKB.		------------------------------------------------------------------		AGNVIFR	DimethNter0	Mitochondrial	1	Proteolysis	Proteolysis	520	218	AWKADR|A-218			178		------------------------------------------------------------------		0.351825	0.508361	0.195289
	------------------------------------------------------------------		1014	MT141_3-cell_TAILS_141024	46.075	5090	9	1895.96	3	55.745	0.0014644		------------------------------------------------------------------		Protein disulfide-isomerase TMX3	TMX3	Q96JJ7	No	Probable disulfide isomerase, which participates in the folding of proteins containing disulfide bonds. May act as a dithiol oxidase. {ECO:0000269|PubMed:15623505}.	cell redox homeostasis; IEA:InterPro. peptidyl-cysteine oxidation; IDA:WormBase. platelet degranulation; TAS:Reactome. protein folding; IBA:GO_Central. response to endoplasmic reticulum stress; IBA:GO_Central.	cell surface; IDA:MGI. endoplasmic reticulum membrane; IDA:WormBase. integral component of membrane; IEA:UniProtKB-KW. plasma membrane; TAS:Reactome. platelet alpha granule membrane; TAS:Reactome.	protein disulfide isomerase activity; IBA:GO_Central. thiol oxidase activity; IDA:WormBase.		------------------------------------------------------------------		KGFVEDLDESFKENR	DimethNter0	Both	1,2	Proteolysis	Proteolysis	454	25	LDMVVC|K-25					------------------------------------------------------------------		0.351569	0.221718	0.481421		-0.0152216			-0.0152216	0.403713
	------------------------------------------------------------------		2101	MT132_mito_2B_TAILS_20140704	33.144	3214	1	860.46	2	6.249	0.056984		------------------------------------------------------------------		ATP synthase subunit alpha, mitochondrial	ATP5A1	P25705	Yes	Mitochondrial membrane ATP synthase (F(1)F(0) ATP synthase or Complex V) produces ATP from ADP in the presence of a proton gradient across the membrane which is generated by electron transport complexes of the respiratory chain. F-type ATPases consist of two structural domains, F(1) - containing the extramembraneous catalytic core, and F(0) - containing the membrane proton channel, linked togethe…	ATP biosynthetic process; IMP:CAFA. embryo development; ISS:UniProtKB. lipid metabolic process; ISS:UniProtKB. mitochondrial ATP synthesis coupled proton transport; TAS:Reactome. negative regulation of endothelial cell proliferation; IMP:UniProtKB. positive regulation of blood vessel endothelial cell migration; IGI:CAFA.	extracellular exosome; IDA:UniProtKB. extracellular matrix; IDA:BHF-UCL. membrane; IDA:UniProtKB. mitochondrial inner membrane; IDA:UniProtKB. mitochondrial matrix; TAS:Reactome. mitochondrial proton-transporting ATP synthase complex; IDA:UniProtKB. mitochondrion; IDA:UniProtKB. myelin sheath; IEA:Ensembl. plasma membrane; IDA:UniProtKB. proton-transporting ATP synthase complex; IDA:CAFA. proton-…	angiostatin binding; IPI:CAFA. ATP binding; ISS:UniProtKB. MHC class I protein binding; IDA:UniProtKB. proton-transporting ATP synthase activity, rotational mechanism; IMP:CAFA. RNA binding; IDA:UniProtKB. transmembrane transporter activity; IC:UniProtKB.		------------------------------------------------------------------		SSILEER	DimethNter0	Both	1,2	Proteolysis	Proteolysis	553	52	TGTAEM|S-52			8		------------------------------------------------------------------		0.347701	0.381612	-0.00026357	0.347701	-0.107445		-0.379126	0.164236
	------------------------------------------------------------------		752	MT132_cell_2A_TAILS_20140704	33.705	3476	43	1214.61	2	90.542	2.151e-07		------------------------------------------------------------------		Peptidyl-prolyl cis-trans isomerase FKBP11	FKBP11	Q9NYL4	No	PPIases accelerate the folding of proteins during protein synthesis.	chaperone-mediated protein folding; IBA:GO_Central.	cytoplasm; IBA:GO_Central. integral component of membrane; IEA:UniProtKB-KW. membrane; IDA:UniProtKB.	FK506 binding; IBA:GO_Central. peptidyl-prolyl cis-trans isomerase activity; IBA:GO_Central.		------------------------------------------------------------------		EAGLETESPVR	DimethNter0	Both	1,2	Proteolysis	Proteolysis	201	26	AAVCRA|E-26					------------------------------------------------------------------		0.3473	0.3473	0.284633	0.353468	0.120841	0.261022	0.0742369	0.120841	-0.262661
	------------------------------------------------------------------		926	MT132_cell_1B_TAILS_20140704	67.66	8725	5	2070.93	2;3	54.801	0.00032485		------------------------------------------------------------------		Surfeit locus protein 4	SURF4	O15260	No	May play a role in the maintenance of the architecture of the endoplasmic reticulum-Golgi intermediate compartment and of the Golgi. {ECO:0000269|PubMed:18287528}.	Golgi organization; IMP:UniProtKB. neutrophil degranulation; TAS:Reactome. positive regulation of organelle organization; IMP:UniProtKB. retrograde vesicle-mediated transport, Golgi to ER; TAS:Reactome.	azurophil granule membrane; TAS:Reactome. endoplasmic reticulum membrane; TAS:Reactome. endoplasmic reticulum-Golgi intermediate compartment; IDA:UniProtKB. endoplasmic reticulum-Golgi intermediate compartment membrane; IEA:UniProtKB-SubCell. Golgi membrane; TAS:Reactome. integral component of membrane; IEA:UniProtKB-KW. plasma membrane; TAS:Reactome. transport vesicle; TAS:Reactome.	Molecular Function not found.		------------------------------------------------------------------		GQNDLMGTAEDFADQFLR	Oxidation (M);DimethNter0	Both	1,2	Mature	Initiator methionine removal	269	2	M|G-2					------------------------------------------------------------------		0.34631	0.352192	0.34631	-0.0100037	0.0772095	0.059369		0.09505	0.169334
	------------------------------------------------------------------		1854	MT131_cell_3A_TAILS_20140704	39.916	4688	25	1031.6	2	60.033	0.00027681		------------------------------------------------------------------		Dolichyl-diphosphooligosaccharide--protein glycosyltransferase subunit DAD1	DAD1	P61803	No	Essential subunit of the N-oligosaccharyl transferase (OST) complex which catalyzes the transfer of a high mannose oligosaccharide from a lipid-linked oligosaccharide donor to an asparagine residue within an Asn-X-Ser/Thr consensus motif in nascent polypeptide chains. Required for the assembly of both SST3A- and SS3B-containing OST complexes. Required for efficient N-glycosylation. Loss of the DA…	apoptotic process; IEA:UniProtKB-KW. blastocyst development; IEA:Ensembl. negative regulation of apoptotic process; TAS:ProtInc. protein glycosylation; ISS:UniProtKB. protein N-linked glycosylation; IBA:GO_Central. protein N-linked glycosylation via asparagine; TAS:Reactome. response to drug; IEA:Ensembl. response to nutrient; IEA:Ensembl.	endoplasmic reticulum membrane; TAS:Reactome. extracellular exosome; IDA:UniProtKB. integral component of membrane; IEA:UniProtKB-KW. membrane; IDA:UniProtKB. oligosaccharyltransferase complex; ISS:UniProtKB.	dolichyl-diphosphooligosaccharide-protein glycotransferase activity; IEA:InterPro.		------------------------------------------------------------------		SASVVSVISR	DimethNter0	Both	1	Mature	Initiator methionine removal	113	2	M|S-2	COFRADIC;other				------------------------------------------------------------------		0.343936	0.343936	0.244727	0.424621	0.186548	0.420466	0.178829	0.186548	0.0791703
	------------------------------------------------------------------		38	MT132_cell_2B_TAILS_20140704	32.655	2978	12	1335.73	3	81.662	0.00062646		------------------------------------------------------------------		GPI transamidase component PIG-S	PIGS	Q96S52	No	Component of the GPI transamidase complex. Essential for transfer of GPI to proteins, particularly for formation of carbonyl intermediates. {ECO:0000269|PubMed:11483512}.	attachment of GPI anchor to protein; TAS:UniProtKB.	endoplasmic reticulum membrane; TAS:Reactome. GPI-anchor transamidase complex; TAS:UniProtKB. membrane; IDA:UniProtKB.	GPI-anchor transamidase activity; IEA:Ensembl.		------------------------------------------------------------------		AAAGAAATHLEVAR	DimethNter0	Both	1	Mature	Initiator methionine removal	555	2	M|A-2	Subtiligase Based Positive Selection				------------------------------------------------------------------		0.341126	0.341126	0.265119	0.402112	-0.227268	0.0409695	-0.252545	-0.227268
	------------------------------------------------------------------		395	MT141_3-cell_TAILS_141024	40.087	3699	10	1462.75	3	58.673	0.0030781		------------------------------------------------------------------		PHD finger-like domain-containing protein 5A	PHF5A	Q7RTV0	No	Acts as a transcriptional regulator by binding to the GJA1/Cx43 promoter and enhancing its up-regulation by ESR1/ER- alpha. Also involved in pre-mRNA splicing. {ECO:0000269|PubMed:12234937}.	mRNA splicing, via spliceosome; IDA:UniProtKB. positive regulation of transcription, DNA-templated; ISS:UniProtKB. transcription, DNA-templated; IEA:UniProtKB-KW.	catalytic step 2 spliceosome; IBA:GO_Central. nuclear matrix; IEA:Ensembl. nuclear speck; ISS:UniProtKB. nucleoplasm; TAS:Reactome. precatalytic spliceosome; IBA:GO_Central. U12-type spliceosomal complex; IDA:UniProtKB. U2 snRNP; IDA:UniProtKB.	DNA binding; IEA:UniProtKB-KW. RNA binding; IDA:UniProtKB. transcription factor activity, sequence-specific DNA binding; ISS:UniProtKB.		------------------------------------------------------------------		AKHHPDLIFCR	Acetyl (any N-term)	Both	1	Mature	Initiator methionine removal	110	2	M|A-2					------------------------------------------------------------------		0.338497		0.338497		0.0119501	0.00275806	0.0119501	0.286562
	------------------------------------------------------------------		823	MT132_mito_1B_TAILS_20140704	42.627	5238	8	1802.89	3	61.484	0.0017522		------------------------------------------------------------------		Endoplasmin	HSP90B1	P14625	No	Molecular chaperone that functions in the processing and transport of secreted proteins. When associated with CNPY3, required for proper folding of Toll-like receptors (By similarity). Functions in endoplasmic reticulum associated degradation (ERAD). Has ATPase activity. {ECO:0000250, ECO:0000269|PubMed:18264092}.	actin rod assembly; IDA:MGI. ATF6-mediated unfolded protein response; TAS:Reactome. cellular response to ATP; IDA:MGI. negative regulation of apoptotic process; IMP:UniProtKB. protein folding in endoplasmic reticulum; TAS:ParkinsonsUK-UCL. protein transport; NAS:UniProtKB. receptor-mediated endocytosis; TAS:Reactome. regulation of phosphoprotein phosphatase activity; IDA:MGI. response to endoplas…	cytosol; IDA:UniProtKB. endocytic vesicle lumen; TAS:Reactome. endoplasmic reticulum; IDA:HPA. endoplasmic reticulum chaperone complex; IEA:Ensembl. endoplasmic reticulum lumen; IDA:UniProtKB. endoplasmic reticulum membrane; IDA:UniProtKB. extracellular exosome; IDA:UniProtKB. extracellular matrix; IDA:UniProtKB. extracellular region; TAS:Reactome. focal adhesion; IDA:UniProtKB. melanosome; IEA:U…	ATP binding; IEA:UniProtKB-KW. calcium ion binding; TAS:UniProtKB. low-density lipoprotein particle receptor binding; IDA:MGI. protein phosphatase binding; IDA:MGI. RNA binding; IDA:UniProtKB. unfolded protein binding; IEA:InterPro. virion binding; IPI:UniProtKB.		------------------------------------------------------------------		EVDVDGTVEEDLGKSR	DimethNter0	Both	1	Targeting peptide loss	Signal peptide removal (+1 to +3)	803	24	SVRADD|E-24	N-TAILS				------------------------------------------------------------------		0.335632	0.335632			-0.67982		-0.67982		0.345657
	------------------------------------------------------------------		671	MT132_mito_2A_TAILS_20140704	45.135	5607	271	1548.78	2;3	110.37	2.6196e-17		------------------------------------------------------------------		Protein disulfide-isomerase	P4HB	P07237	Yes	This multifunctional protein catalyzes the formation, breakage and rearrangement of disulfide bonds. At the cell surface, seems to act as a reductase that cleaves disulfide bonds of proteins attached to the cell. May therefore cause structural modifications of exofacial proteins. Inside the cell, seems to form/rearrange disulfide bonds of nascent proteins. At high concentrations, functions as a c…	cell redox homeostasis; IEA:InterPro. cellular response to hypoxia; IMP:BHF-UCL. lipoprotein biosynthetic process; TAS:Reactome. peptidyl-proline hydroxylation to 4-hydroxy-L-proline; IDA:MGI. positive regulation of viral entry into host cell; IMP:UniProtKB. protein folding; IBA:GO_Central. regulation of oxidative stress-induced intrinsic apoptotic signaling pathway; IMP:BHF-UCL. response to endo…	endoplasmic reticulum; IDA:UniProtKB. endoplasmic reticulum chaperone complex; IEA:Ensembl. endoplasmic reticulum lumen; TAS:Reactome. endoplasmic reticulum-Golgi intermediate compartment; IDA:UniProtKB. external side of plasma membrane; IDA:UniProtKB. extracellular exosome; IDA:UniProtKB. extracellular matrix; IDA:BHF-UCL. extracellular region; NAS:UniProtKB. focal adhesion; IDA:UniProtKB. melan…	enzyme binding; IEA:Ensembl. integrin binding; IPI:UniProtKB. peptide disulfide oxidoreductase activity; IDA:UniProtKB. procollagen-proline 4-dioxygenase activity; TAS:ProtInc. protein disulfide isomerase activity; IDA:CACAO. protein heterodimerization activity; IDA:UniProtKB. RNA binding; IDA:UniProtKB.		------------------------------------------------------------------		DAPEEEDHVLVLR	DimethNter0	Both	1	Targeting peptide loss	Signal peptide removal (-3 to -1)	508	18	AALVRA|D-18	unknown;Subtiligase Based Positive Selection;N-TAILS				------------------------------------------------------------------		0.333835	0.325291	0.333835	0.489612	0.160474	0.157427	0.160474	0.230662	0.151944
	------------------------------------------------------------------		1152	MT132_mito_1B_TAILS_20140704	69.344	8931	31	2027.94	2	51.575	0.00059432		------------------------------------------------------------------		Emerin	EMD	P50402	No	Stabilizes and promotes the formation of a nuclear actin cortical network. Stimulates actin polymerization in vitro by binding and stabilizing the pointed end of growing filaments. Inhibits beta-catenin activity by preventing its accumulation in the nucleus. Acts by influencing the nuclear accumulation of beta- catenin through a CRM1-dependent export pathway. Links centrosomes to the nuclear enve…	cellular response to growth factor stimulus; IMP:BHF-UCL. mitotic nuclear envelope disassembly; TAS:Reactome. mitotic nuclear envelope reassembly; TAS:Reactome. muscle contraction; TAS:ProtInc. muscle organ development; TAS:ProtInc. negative regulation of catenin import into nucleus; IMP:BHF-UCL. negative regulation of fibroblast proliferation; IMP:BHF-UCL. positive regulation of protein export f…	cytoplasm; IDA:CAFA. endoplasmic reticulum; IDA:HPA. integral component of membrane; IEA:UniProtKB-KW. membrane; IDA:UniProtKB. microtubule; IEA:UniProtKB-KW. nuclear envelope; IDA:LIFEdb. nuclear inner membrane; IDA:UniProtKB. nuclear membrane; IDA:HPA. nuclear outer membrane; IDA:UniProtKB. nucleoplasm; IDA:CAFA.	actin binding; IDA:UniProtKB. beta-tubulin binding; IDA:UniProtKB. cadherin binding; IDA:BHF-UCL.		------------------------------------------------------------------		MDNYADLSDTELTTLLR	Oxidation (M);Acetyl (any N-term)	Both	1	Mature	Natural	254	1	|M-1	COFRADIC;other;N-TAILS				------------------------------------------------------------------		0.327705	0.327705	0.360081	0.245488	0.19046	0.0521043	0.19046	0.193061	-0.0793308
	------------------------------------------------------------------		2096	MT131_mito_2_TAILS_20140704	30.817	2914	3	2557.27	4;5	70.452	4.3595e-07		------------------------------------------------------------------		Calreticulin	CALR	P27797	No	Calcium-binding chaperone that promotes folding, oligomeric assembly and quality control in the endoplasmic reticulum (ER) via the calreticulin/calnexin cycle. This lectin interacts transiently with almost all of the monoglucosylated glycoproteins that are synthesized in the ER. Interacts with the DNA-binding domain of NR3C1 and mediates its nuclear export. Involved in maternal gene expression re…	antigen processing and presentation of exogenous peptide antigen via MHC class I, TAP-dependent; TAS:Reactome. antigen processing and presentation of peptide antigen via MHC class I; TAS:Reactome. ATF6-mediated unfolded protein response; TAS:Reactome. cardiac muscle cell differentiation; IEA:Ensembl. cellular calcium ion homeostasis; TAS:UniProtKB. cellular response to lithium ion; IEA:Ensembl. c…	acrosomal vesicle; IEA:Ensembl. cell surface; TAS:BHF-UCL. cytoplasm; IDA:BHF-UCL. cytosol; IDA:UniProtKB. endocytic vesicle lumen; TAS:Reactome. endoplasmic reticulum; IDA:MGI. endoplasmic reticulum lumen; IDA:UniProtKB. endoplasmic reticulum-Golgi intermediate compartment membrane; TAS:Reactome. external side of plasma membrane; IEA:Ensembl. extracellular exosome; IDA:UniProtKB. extracellular r…	androgen receptor binding; IDA:BHF-UCL. calcium ion binding; ISS:UniProtKB. carbohydrate binding; TAS:BHF-UCL. chaperone binding; TAS:BHF-UCL. complement component C1q binding; TAS:BHF-UCL. DNA binding; NAS:UniProtKB. glycoprotein binding; IPI:UniProtKB. hormone binding; IEA:Ensembl. integrin binding; IPI:BHF-UCL. iron ion binding; IEA:Ensembl. mRNA binding; IDA:BHF-UCL. peptide binding; IEA:Ense…		------------------------------------------------------------------		SSGKFYGDEEKDKGLQTSQDAR	DimethNter0	Both	1	Proteolysis	Proteolysis	417	52	FGKFVL|S-52	Subtiligase Based Positive Selection	GRAM			------------------------------------------------------------------		0.326285	0.326285	0.127828	0.606321
	------------------------------------------------------------------		1156	MT132_cell_1B_TAILS_20140704	65.097	8186	1	2128.03	2	30.457	0.011706		------------------------------------------------------------------		Protein PAXX	C9orf142	Q9BUH6	No	Involved in non-homologous end joining (NHEJ), a major pathway to repair double-strand breaks in DNA. May act as a scaffold required to stabilize the Ku heterodimer, composed of XRCC5/Ku80 and XRCC6/Ku70, at double-strand break sites and promote the assembly and/or stability of the NHEJ machinery. {ECO:0000269|PubMed:25574025, ECO:0000269|PubMed:25670504, ECO:0000269|PubMed:25941166}.	cellular response to DNA damage stimulus; IDA:UniProtKB. DNA ligation involved in DNA repair; IMP:UniProtKB. double-strand break repair via nonhomologous end joining; IMP:UniProtKB.	extracellular exosome; IDA:UniProtKB. nonhomologous end joining complex; IDA:UniProtKB. nucleus; IDA:UniProtKB. site of double-strand break; IDA:UniProtKB.	protein complex scaffold; IDA:UniProtKB. protein homodimerization activity; IDA:UniProtKB.		------------------------------------------------------------------		MDPLSPPLCTLPPGPEPPR	Oxidation (M);Acetyl (any N-term)	Both	1,2	Mature	Natural	204	1	|M-1					------------------------------------------------------------------		0.323723			0.323723	-0.195176	-0.164981	-0.231094	-0.195176
	------------------------------------------------------------------		608	MT132_mito_1A_TAILS_20140704	30.511	2742	1	1089.57	2	17.011	0.022794		------------------------------------------------------------------		Stomatin-like protein 2, mitochondrial	STOML2	Q9UJZ1	Yes	Mitochondrial protein that probably regulates the biogenesis and the activity of mitochondria. Stimulates cardiolipin biosynthesis, binds cardiolipin-enriched membranes where it recruits and stabilizes some proteins including prohibitin and may therefore act in the organization of functional microdomains in mitochondrial membranes. Through regulation of the mitochondrial function may play a role …	CD4-positive, alpha-beta T cell activation; ISS:UniProtKB. cellular calcium ion homeostasis; IMP:UniProtKB. interleukin-2 production; ISS:UniProtKB. lipid localization; ISS:UniProtKB. mitochondrial ATP synthesis coupled proton transport; IMP:UniProtKB. mitochondrial calcium ion transmembrane transport; IMP:UniProtKB. mitochondrial protein processing; ISS:UniProtKB. mitochondrion organization; IMP…	cytoskeleton; TAS:ProtInc. extrinsic component of plasma membrane; IDA:UniProtKB. membrane raft; IDA:UniProtKB. mitochondrial inner membrane; IDA:UniProtKB. mitochondrial intermembrane space; IDA:UniProtKB.	cardiolipin binding; IDA:UniProtKB. GTPase binding; IPI:UniProtKB. receptor binding; TAS:ProtInc.		------------------------------------------------------------------		ATVLESEGTR	DimethNter0	Mitochondrial	1	Proteolysis	Proteolysis	356	202	AERRKR|A-202			173		------------------------------------------------------------------		0.322222	0.0154316	0.629013
	------------------------------------------------------------------		435	MT132_mito_2A_TAILS_20140704	66.267	8815	2	1970.03	2	49.937	0.00042595		------------------------------------------------------------------		Mitogen-activated protein kinase kinase kinase kinase 4	MAP4K4	O95819	No	Serine/threonine kinase that may play a role in the response to environmental stress and cytokines such as TNF-alpha. Appears to act upstream of the JUN N-terminal pathway. Phosphorylates SMAD1 on Thr-322. {ECO:0000269|PubMed:21690388, ECO:0000269|PubMed:9890973}.	intracellular signal transduction; IDA:UniProtKB. negative regulation of apoptotic process; IMP:CACAO. protein phosphorylation; IDA:UniProtKB. regulation of JNK cascade; IDA:UniProtKB.	cytoplasm; IDA:UniProtKB.	ATP binding; IDA:UniProtKB. creatine kinase activity; IDA:CACAO. protein serine/threonine kinase activity; IDA:UniProtKB. signal transducer, downstream of receptor, with serine/threonine kinase activity; IBA:GO_Central.		------------------------------------------------------------------		ANDSPAKSLVDIDLSSLR	Acetyl (any N-term)	Both	1,2,3,4,5	Mature	Initiator methionine removal	1239	2	M|A-2					------------------------------------------------------------------		0.322183	0.408566	0.322183	0.191531	0.0733724	0.0733724	-0.00812431	0.144176
	------------------------------------------------------------------		1365	MT132_mito_2A_TAILS_20140704	28.819	2775	5	863.453	2	16.511	0.020618		------------------------------------------------------------------		Signal peptidase complex subunit 3	SPCS3	P61009	No	Component of the microsomal signal peptidase complex which removes signal peptides and other N-terminal peptides from nascent proteins as they are translocated into the lumen of the endoplasmic reticulum. {ECO:0000269|PubMed:27499293}.	protein targeting to ER; IBA:GO_Central. proteolysis; IDA:UniProtKB. signal peptide processing; IBA:GO_Central.	endoplasmic reticulum; IDA:LIFEdb. endoplasmic reticulum membrane; TAS:Reactome. integral component of membrane; IEA:UniProtKB-KW. organelle membrane; IEA:UniProtKB-SubCell. signal peptidase complex; IBA:GO_Central.	peptidase activity; IBA:GO_Central.		------------------------------------------------------------------		MNTVLSR	Oxidation (M);DimethNter0	Both	1	Mature	Natural	180	1	|M-1					------------------------------------------------------------------		0.321688	0.285948	0.338202	0.321688	0.0626638	0.0626638	0.00900975	0.153567
	------------------------------------------------------------------		1405	MT132_mito_2A_TAILS_20140704	21.484	1471	2	1332.72	3	42.031	0.032316		------------------------------------------------------------------		Leucine-rich repeat-containing protein 59	LRRC59	Q96AG4	No	Required for nuclear import of FGF1, but not that of FGF2. Might regulate nuclear import of exogenous FGF1 by facilitating interaction with the nuclear import machinery and by transporting cytosolic FGF1 to, and possibly through, the nuclear pores. {ECO:0000269|PubMed:22321063}.	Biological Process not found.	endoplasmic reticulum; IDA:HPA. endoplasmic reticulum membrane; IEA:UniProtKB-SubCell. integral component of membrane; IEA:UniProtKB-KW. membrane; IDA:UniProtKB. mitochondrial nucleoid; IDA:BHF-UCL. nuclear envelope; IEA:UniProtKB-SubCell. organelle membrane; IEA:UniProtKB-SubCell.	cadherin binding; IDA:BHF-UCL. RNA binding; IDA:UniProtKB.		------------------------------------------------------------------		MTKAGSKGGNLR	Oxidation (M);Acetyl (any N-term)	Both	1	Mature	Natural	307	1	|M-1	COFRADIC				------------------------------------------------------------------		0.319933	0.251425	0.319933	0.473917	0.128537	0.129754	0.128537	-0.203622
	------------------------------------------------------------------		1203	MT131_mito_2_TAILS_20140704	52.149	6490	15	2103.02	2	76.301	5.3841e-05		------------------------------------------------------------------		Protein FAM173B	FAM173B	Q6P4H8	No	Function not found.	Biological Process not found.	integral component of membrane; IEA:UniProtKB-KW.	Molecular Function not found.		------------------------------------------------------------------		MEGGGGIPLETLKEESQSR	Oxidation (M);Acetyl (any N-term)	Both	1,2	Mature	Natural	233	1	|M-1					------------------------------------------------------------------		0.31945	0.31945	0.208445	0.527188	0.411933			0.411933
	------------------------------------------------------------------		893	MT132_cell_2B_TAILS_20140704	35.271	3467	34	1553.82	3;4	67.328	0.00025535		------------------------------------------------------------------		Reticulocalbin-2	RCN2	Q14257	Yes	Not known. Binds calcium.	Biological Process not found.	endoplasmic reticulum; IDA:HPA. endoplasmic reticulum lumen; IEA:UniProtKB-SubCell. nucleolus; IDA:HPA.	calcium ion binding; TAS:ProtInc.		------------------------------------------------------------------		GKAEELHYPLGER	DimethNter0	Both	1	Targeting peptide loss	Signal peptide removal (-3 to -1)	317	23	AAAAGA|G-23	unknown;Subtiligase Based Positive Selection				------------------------------------------------------------------		0.318856	0.16713	0.411002	0.318856	-0.0259001	-0.0259001	-0.140135	0.122724	0.00234775
	------------------------------------------------------------------		473	MT132_mito_2B_TAILS_20140704	29.177	2521	21	1471.67	2	119.05	1.3224e-11		------------------------------------------------------------------		60S ribosomal protein L11	RPL11	P62913	No	Component of the large ribosomal subunit (PubMed:12962325). Binds to 5S ribosomal RNA (By similarity). Required for rRNA maturation and formation of the 60S ribosomal subunits. Promotes nucleolar location of PML (By similarity). {ECO:0000250|UniProtKB:Q9CXW4, ECO:0000269|PubMed:19061985, ECO:0000305|PubMed:12962325}.	negative regulation of protein neddylation; IDA:CAFA. negative regulation of protein ubiquitination involved in ubiquitin-dependent protein catabolic process; IMP:CAFA. negative regulation of ubiquitin protein ligase activity; IMP:CAFA. nuclear-transcribed mRNA catabolic process, nonsense-mediated decay; TAS:Reactome. positive regulation of gene expression; IDA:CAFA. positive regulation of protei…	cytoplasm; IDA:UniProtKB. cytosol; TAS:Reactome. cytosolic large ribosomal subunit; IDA:UniProtKB. extracellular exosome; IDA:UniProtKB. extracellular matrix; IDA:BHF-UCL. membrane; IDA:UniProtKB. nucleolus; IDA:UniProtKB. nucleoplasm; IDA:UniProtKB. protein complex; IDA:CAFA.	5S rRNA binding; IMP:CAFA. RNA binding; IDA:UniProtKB. structural constituent of ribosome; IBA:GO_Central. ubiquitin ligase inhibitor activity; IMP:CAFA. ubiquitin protein ligase binding; IPI:CAFA.		------------------------------------------------------------------		AQDQGEKENPMR	Acetyl (any N-term)	Both	1	Mature	Initiator methionine removal	178	2	M|A-2	COFRADIC;other;N-TAILS;Subtiligase Based Positive Selection				------------------------------------------------------------------		0.317949	0.400087	0.146421	0.317949	0.056839	0.0155115	0.056839	0.279147
	------------------------------------------------------------------		405	MT131_mito_1_TAILS_20140704	32.553	3236	2	1955.99	3	58.987	4.2288e-07		------------------------------------------------------------------		Large neutral amino acids transporter small subunit 1	SLC7A5	Q01650	No	Sodium-independent, high-affinity transport of large neutral amino acids such as phenylalanine, tyrosine, leucine, arginine and tryptophan, when associated with SLC3A2/4F2hc. Involved in cellular amino acid uptake. Acts as an amino acid exchanger. Involved in the transport of L-DOPA across the blood- brain barrier, and that of thyroid hormones triiodothyronine (T3) and thyroxine (T4) across the c…	amino acid transport; TAS:Reactome. cell differentiation; IEA:UniProtKB-KW. cellular amino acid metabolic process; TAS:ProtInc. leukocyte migration; TAS:Reactome. nervous system development; IEA:UniProtKB-KW. neutral amino acid transport; ISS:UniProtKB. transport; TAS:ProtInc. tryptophan catabolic process; TAS:Reactome.	apical plasma membrane; IEA:UniProtKB-SubCell. cytosol; IDA:HPA. extracellular exosome; IDA:UniProtKB. integral component of plasma membrane; IBA:GO_Central. intracellular membrane-bounded organelle; IDA:HPA. membrane; IDA:UniProtKB. plasma membrane; IDA:HPA.	amino acid transmembrane transporter activity; ISS:UniProtKB. antiporter activity; IBA:GO_Central. L-amino acid transmembrane transporter activity; IBA:GO_Central. neutral amino acid transmembrane transporter activity; TAS:ProtInc. peptide antigen binding; ISS:UniProtKB.		------------------------------------------------------------------		AKSADGSAPAGEGEGVTLQR	DimethNter0	Mitochondrial	1	Proteolysis	Proteolysis	507	29	REKMLA|A-29					------------------------------------------------------------------		0.317949			0.317949
	------------------------------------------------------------------		349	MT140_1-cell_TAILS_141024	40.402	3624	16	801.413	2	30.866	0.0043893		------------------------------------------------------------------		Transmembrane protein 256	TMEM256	Q8N2U0	No	Function not found.	Biological Process not found.	extracellular exosome; IDA:UniProtKB.	Molecular Function not found.		------------------------------------------------------------------		AGPAAAFR	Acetyl (any N-term)	Both	1	Mature	Initiator methionine removal	113	2	M|A-2					------------------------------------------------------------------		0.317593	0.317593	0.243262	0.644995	-0.100422	-0.501417	0.0354725	-0.100422	0.194214
	------------------------------------------------------------------		2145	MT131_cell_3B_TAILS_20140704	42.161	4768	3	858.517	2	10.583	0.057228		------------------------------------------------------------------		Histone H3.1	HIST2H3A	P68431	No	Core component of nucleosome. Nucleosomes wrap and compact DNA into chromatin, limiting DNA accessibility to the cellular machineries which require DNA as a template. Histones thereby play a central role in transcription regulation, DNA repair, DNA replication and chromosomal stability. DNA accessibility is regulated via a complex set of post-translational modifications of histones, also called h…	blood coagulation; TAS:Reactome. cellular protein metabolic process; TAS:Reactome. chromatin organization; TAS:Reactome. chromatin silencing at rDNA; TAS:Reactome. DNA replication-dependent nucleosome assembly; IDA:UniProtKB. gene silencing by RNA; TAS:Reactome. negative regulation of gene expression, epigenetic; TAS:Reactome. nucleosome assembly; IDA:UniProtKB. positive regulation of gene expres…	extracellular exosome; IDA:UniProtKB. extracellular region; TAS:Reactome. membrane; IDA:UniProtKB. nuclear chromosome; IDA:UniProtKB. nuclear chromosome, telomeric region; IDA:BHF-UCL. nuclear nucleosome; IDA:UniProtKB. nucleoplasm; TAS:Reactome. nucleosome; IDA:UniProtKB. nucleus; IDA:UniProtKB. protein complex; IDA:UniProtKB.	cadherin binding; IDA:BHF-UCL. DNA binding; IEA:UniProtKB-KW. histone binding; IPI:UniProtKB. protein heterodimerization activity; IEA:InterPro.		------------------------------------------------------------------		STELLIR	DimethNter0	Both	1	Proteolysis	Proteolysis	136	58	IRRYQK|S-58					------------------------------------------------------------------		0.316322	0.431861	0.200784		0.192167	0.192167	-0.132523	0.295788
	------------------------------------------------------------------		683	MT141_1-cell_TAILS_141024	46.354	4983	139	2032.94	2;3	141.06	3.2285e-31		------------------------------------------------------------------		Endoplasmin	HSP90B1	P14625	No	Molecular chaperone that functions in the processing and transport of secreted proteins. When associated with CNPY3, required for proper folding of Toll-like receptors (By similarity). Functions in endoplasmic reticulum associated degradation (ERAD). Has ATPase activity. {ECO:0000250, ECO:0000269|PubMed:18264092}.	actin rod assembly; IDA:MGI. ATF6-mediated unfolded protein response; TAS:Reactome. cellular response to ATP; IDA:MGI. negative regulation of apoptotic process; IMP:UniProtKB. protein folding in endoplasmic reticulum; TAS:ParkinsonsUK-UCL. protein transport; NAS:UniProtKB. receptor-mediated endocytosis; TAS:Reactome. regulation of phosphoprotein phosphatase activity; IDA:MGI. response to endoplas…	cytosol; IDA:UniProtKB. endocytic vesicle lumen; TAS:Reactome. endoplasmic reticulum; IDA:HPA. endoplasmic reticulum chaperone complex; IEA:Ensembl. endoplasmic reticulum lumen; IDA:UniProtKB. endoplasmic reticulum membrane; IDA:UniProtKB. extracellular exosome; IDA:UniProtKB. extracellular matrix; IDA:UniProtKB. extracellular region; TAS:Reactome. focal adhesion; IDA:UniProtKB. melanosome; IEA:U…	ATP binding; IEA:UniProtKB-KW. calcium ion binding; TAS:UniProtKB. low-density lipoprotein particle receptor binding; IDA:MGI. protein phosphatase binding; IDA:MGI. RNA binding; IDA:UniProtKB. unfolded protein binding; IEA:InterPro. virion binding; IPI:UniProtKB.		------------------------------------------------------------------		DDEVDVDGTVEEDLGKSR	DimethNter0	Both	1	Targeting peptide loss	Signal peptide removal (-3 to -1)	803	22	FGSVRA|D-22	N-TAILS				------------------------------------------------------------------		0.315704	0.314016	0.315704	0.39288	0.156689	0.104996	0.156689	0.181781	0.305676
	------------------------------------------------------------------		1094	MT132_mito_2B_TAILS_20140704	55.381	7442	105	2084.01	2;3	107.09	2.4733e-28		------------------------------------------------------------------		Protein disulfide-isomerase A6	PDIA6	Q15084	No	May function as a chaperone that inhibits aggregation of misfolded proteins. Plays a role in platelet aggregation and activation by agonists such as convulxin, collagen and thrombin. {ECO:0000269|PubMed:12204115, ECO:0000269|PubMed:15466936}.	apoptotic cell clearance; IBA:GO_Central. cell redox homeostasis; IEA:InterPro. IRE1-mediated unfolded protein response; TAS:Reactome. protein folding; TAS:ProtInc. response to endoplasmic reticulum stress; IBA:GO_Central.	cytosol; IDA:HPA. endoplasmic reticulum; IDA:HPA. endoplasmic reticulum chaperone complex; ISS:ParkinsonsUK-UCL. endoplasmic reticulum lumen; IEA:UniProtKB-SubCell. endoplasmic reticulum membrane; TAS:Reactome. endoplasmic reticulum-Golgi intermediate compartment; IDA:UniProtKB. extracellular exosome; IDA:UniProtKB. extracellular space; IDA:UniProtKB. melanosome; IEA:UniProtKB-SubCell. plasma mem…	peptide disulfide oxidoreductase activity; IDA:UniProtKB. protein disulfide isomerase activity; IBA:GO_Central.		------------------------------------------------------------------		LYSSSDDVIELTPSNFNR	DimethNter0	Both	1	Targeting peptide loss	Signal peptide removal (-3 to -1)	440	20	FLAVNG|L-20	Subtiligase Based Positive Selection;N-TAILS				------------------------------------------------------------------		0.310755	0.28396	0.310755	0.42599	0.219464	0.219464	0.1892	0.239725	0.275319
	------------------------------------------------------------------		513	MT131_cell_3B_TAILS_20140704	29.447	2819	10	1326.7	2	159.58	8.54e-16		------------------------------------------------------------------		Nuclear pore complex protein Nup153	NUP153	P49790	No	Component of the nuclear pore complex (NPC), a complex required for the trafficking across the nuclear envelope. Functions as a scaffolding element in the nuclear phase of the NPC essential for normal nucleocytoplasmic transport of proteins and mRNAs. Involved in the quality control and retention of unspliced mRNAs in the nucleus; in association with TPR, regulates the nuclear export of unspliced…	gene silencing by RNA; TAS:Reactome. intracellular transport of virus; TAS:Reactome. mitotic nuclear envelope disassembly; TAS:Reactome. mRNA export from nucleus; TAS:Reactome. negative regulation of RNA export from nucleus; IDA:UniProtKB. nuclear pore complex assembly; IMP:UniProtKB. protein import into nucleus; IBA:GO_Central. protein sumoylation; TAS:Reactome. regulation of cellular response t…	cytosol; IDA:HPA. nuclear inclusion body; IDA:UniProtKB. nuclear membrane; IDA:UniProtKB. nuclear periphery; IDA:UniProtKB. nuclear pore; IDA:UniProtKB. nuclear pore nuclear basket; IDA:UniProtKB. nucleolus; IDA:HPA. nucleoplasm; TAS:Reactome.	DNA binding; IEA:UniProtKB-KW. identical protein binding; IPI:IntAct. nuclear localization sequence binding; IBA:GO_Central. nucleocytoplasmic transporter activity; IDA:UniProtKB. protein anchor; IMP:UniProtKB. structural constituent of nuclear pore; IMP:UniProtKB. zinc ion binding; IEA:InterPro.		------------------------------------------------------------------		ASGAGGVGGGGGGKIR	Acetyl (any N-term)	Both	1	Mature	Initiator methionine removal	1475	2	M|A-2	COFRADIC;N-TAILS				------------------------------------------------------------------		0.30522	-0.155044	0.30522	0.4791	0.204741	0.000164536	0.204741	0.257835
	------------------------------------------------------------------		1712	MT131_mito_1_TAILS_20140704	44.216	5333	4	1071.59	2	27.507	0.0063809		------------------------------------------------------------------		Fructose-bisphosphate aldolase A	ALDOA	P04075	No	Plays a key role in glycolysis and gluconeogenesis. In addition, may also function as scaffolding protein (By similarity). {ECO:0000250}.	actin filament organization; TAS:BHF-UCL. ATP biosynthetic process; IMP:BHF-UCL. canonical glycolysis; TAS:Reactome. fructose 1,6-bisphosphate metabolic process; IDA:BHF-UCL. fructose metabolic process; IMP:BHF-UCL. gluconeogenesis; TAS:Reactome. glycolytic process; IMP:BHF-UCL. muscle cell cellular homeostasis; IMP:BHF-UCL. neutrophil degranulation; TAS:Reactome. platelet degranulation; TAS:Reac…	actin cytoskeleton; IDA:BHF-UCL. cytosol; IDA:HPA. extracellular exosome; IDA:UniProtKB. extracellular region; TAS:Reactome. extracellular space; IDA:UniProtKB. ficolin-1-rich granule lumen; TAS:Reactome. I band; TAS:BHF-UCL. M band; IEA:UniProtKB-SubCell. membrane; IDA:UniProtKB. nucleus; IDA:UniProtKB. platelet alpha granule lumen; TAS:Reactome. secretory granule lumen; TAS:Reactome. tertiary g…	actin binding; TAS:BHF-UCL. cadherin binding; IDA:BHF-UCL. cytoskeletal protein binding; IDA:BHF-UCL. fructose binding; IDA:BHF-UCL. fructose-bisphosphate aldolase activity; IDA:BHF-UCL. identical protein binding; IPI:IntAct. RNA binding; IDA:UniProtKB. tubulin binding; TAS:BHF-UCL.		------------------------------------------------------------------		QLLLTADDR	DimethNter0	Both	1,2	Proteolysis	Proteolysis	364	61	NRRFYR|Q-61					------------------------------------------------------------------		0.303836	0.303836	0.374146	0.0682836
	------------------------------------------------------------------		1257	MT132_cell_2B_TAILS_20140704	61.75	7379	15	1303.64	2	57.608	0.0010112		------------------------------------------------------------------		Importin-4	IPO4	Q8TEX9	No	Functions in nuclear protein import as nuclear transport receptor. Serves as receptor for nuclear localization signals (NLS) in cargo substrates. Is thought to mediate docking of the importin/substrate complex to the nuclear pore complex (NPC) through binding to nucleoporin and the complex is subsequently translocated through the pore by an energy requiring, Ran- dependent mechanism. At the nucle…	DNA replication-dependent nucleosome assembly; IDA:UniProtKB. DNA replication-independent nucleosome assembly; IDA:UniProtKB. NLS-bearing protein import into nucleus; IBA:GO_Central. protein import into nucleus, translocation; IBA:GO_Central. protein transport; NAS:UniProtKB. ribosomal protein import into nucleus; IBA:GO_Central.	cytoplasm; IBA:GO_Central. membrane; IDA:UniProtKB. nuclear chromatin; IDA:UniProtKB. nuclear membrane; IBA:GO_Central. nuclear periphery; IBA:GO_Central. protein complex; IDA:UniProtKB.	nuclear localization sequence binding; IBA:GO_Central. protein transporter activity; IBA:GO_Central. Ran GTPase binding; IEA:InterPro.		------------------------------------------------------------------		MESAGLEQLLR	Oxidation (M);Acetyl (any N-term)	Both	1,2	Mature	Natural	1081	1	|M-1	COFRADIC;other;N-TAILS				------------------------------------------------------------------		0.302086	0.27436		0.329811	0.155753	0.512799	0.00471814	0.155753
	------------------------------------------------------------------		913	MT132_mito_1A_TAILS_20140704	38.93	4054	14	883.524	2	42.157	0.012374		------------------------------------------------------------------		ADP/ATP translocase 2	SLC25A5	P05141	No	Catalyzes the exchange of cytoplasmic ADP with mitochondrial ATP across the mitochondrial inner membrane. As part of the mitotic spindle-associated MMXD complex it may play a role in chromosome segregation. {ECO:0000269|PubMed:20797633}.	chromosome segregation; IEA:UniProtKB-KW. negative regulation of mitochondrial outer membrane permeabilization involved in apoptotic signaling pathway; IMP:UniProtKB. positive regulation of cell proliferation; IMP:UniProtKB. regulation of insulin secretion; TAS:Reactome. transport; TAS:ProtInc. viral process; IEA:UniProtKB-KW.	extracellular exosome; IDA:UniProtKB. extracellular matrix; IDA:BHF-UCL. integral component of plasma membrane; TAS:ProtInc. membrane; IDA:UniProtKB. membrane raft; IEA:Ensembl. mitochondrial inner membrane; IBA:GO_Central. mitochondrial nucleoid; IDA:BHF-UCL. mitochondrion; IDA:UniProtKB. MMXD complex; IDA:UniProtKB. myelin sheath; IEA:Ensembl. nucleus; IDA:UniProtKB.	adenine transmembrane transporter activity; TAS:Reactome. ATP:ADP antiporter activity; IBA:GO_Central. RNA binding; IDA:UniProtKB. ubiquitin protein ligase binding; IPI:ParkinsonsUK-UCL.		------------------------------------------------------------------		GNLANVIR	DimethNter0	Mitochondrial	1	Proteolysis	Proteolysis	298	73	VLSFWR|G-73					------------------------------------------------------------------		0.301511	0.301511	0.175357	0.578467
	------------------------------------------------------------------		1411	MT132_cell_1B_TAILS_20140704	70.531	8913	2	1851.97	2	40.735	0.006928		------------------------------------------------------------------		Signal recognition particle 14 kDa protein	SRP14	P37108	No	Signal-recognition-particle assembly has a crucial role in targeting secretory proteins to the rough endoplasmic reticulum membrane. SRP9 together with SRP14 and the Alu portion of the SRP RNA, constitutes the elongation arrest domain of SRP. The complex of SRP9 and SRP14 is required for SRP RNA binding.	cotranslational protein targeting to membrane; TAS:ProtInc. neutrophil degranulation; TAS:Reactome. protein targeting to ER; IMP:UniProtKB. response to drug; IDA:UniProtKB. SRP-dependent cotranslational protein targeting to membrane; TAS:Reactome.	cytoplasm; TAS:ProtInc. cytosol; TAS:Reactome. extracellular exosome; IDA:UniProtKB. extracellular region; TAS:Reactome. ficolin-1-rich granule lumen; TAS:Reactome. nucleus; IDA:UniProtKB. secretory granule lumen; TAS:Reactome. signal recognition particle, endoplasmic reticulum targeting; IDA:UniProtKB.	7S RNA binding; TAS:ProtInc. endoplasmic reticulum signal peptide binding; IEA:InterPro. RNA binding; IDA:UniProtKB.		------------------------------------------------------------------		MVLLESEQFLTELTR	Oxidation (M);DimethNter0	Both	1	Mature	Natural	136	1	|M-1	COFRADIC;Subtiligase Based Positive Selection;other				------------------------------------------------------------------		0.295658			0.295658	-0.151701	-0.474724	-0.151701	-0.0933186
	------------------------------------------------------------------		1329	MT131_cell_3B_TAILS_20140704	38.811	4272	11	1180.59	2	58.359	0.0014907		------------------------------------------------------------------		IST1 homolog	IST1	P53990	No	ESCRT-III-like protein involved in specific functions of the ESCRT machinery. Is required for efficient abscission during cytokinesis, but not for HIV-1 budding. The involvement in the MVB pathway is not established. Involved in recruiting VPS4A and/or VPS4B to the midbody of dividing cells (PubMed:19129479, PubMed:19129480). During late anaphase, involved in nuclear envelope reassembly and mitot…	abscission; IDA:UniProtKB. cell division; IMP:UniProtKB. cytokinesis; IMP:UniProtKB. ESCRT III complex disassembly; NAS:ParkinsonsUK-UCL. establishment of protein localization; IMP:UniProtKB. multivesicular body assembly; NAS:ParkinsonsUK-UCL. neutrophil degranulation; TAS:Reactome. positive regulation of collateral sprouting; IEA:Ensembl. positive regulation of proteolysis; IDA:UniProtKB. protei…	azurophil granule lumen; TAS:Reactome. centrosome; IDA:UniProtKB. cytosol; IDA:UniProtKB. endoplasmic reticulum-Golgi intermediate compartment; IDA:UniProtKB. extracellular exosome; IDA:UniProtKB. extracellular region; TAS:Reactome. Flemming body; IDA:UniProtKB. intracellular membrane-bounded organelle; IDA:HPA. midbody; IDA:UniProtKB. nuclear envelope; IEA:UniProtKB-SubCell.	cadherin binding; IDA:BHF-UCL. MIT domain binding; IPI:UniProtKB. protein complex binding; IDA:UniProtKB. protein domain specific binding; IPI:UniProtKB.		------------------------------------------------------------------		MLGSGFKAER	Oxidation (M);Acetyl (any N-term)	Both	1,2,3,4,5	Mature	Natural	364	1	|M-1					------------------------------------------------------------------		0.294838	-0.225644	0.294838	0.376525	0.291997	0.452083	0.128517	0.291997
	------------------------------------------------------------------		371	MT131_mito_2_TAILS_20140704	33.236	3603	25	958.462	2	66.924	0.0014325		------------------------------------------------------------------		Drebrin	DBN1	Q16643	No	Drebrins might play some role in cell migration, extension of neuronal processes and plasticity of dendrites. Required for actin polymerization at immunological synapses (IS) and for CXCR4 recruitment to IS. {ECO:0000269|PubMed:20215400}.	actin filament organization; ISS:UniProtKB. cell communication by chemical coupling; IEA:Ensembl. cell communication by electrical coupling; IEA:Ensembl. maintenance of protein location in cell; IEA:Ensembl. neural precursor cell proliferation; IEA:Ensembl. regulation of dendrite development; NAS:UniProtKB. regulation of neuronal synaptic plasticity; NAS:UniProtKB.	actin cytoskeleton; ISS:UniProtKB. actomyosin; NAS:UniProtKB. cortical cytoskeleton; TAS:ARUK-UCL. cytoplasm; NAS:UniProtKB. dendrite; NAS:UniProtKB. gap junction; IEA:Ensembl. growth cone; ISS:UniProtKB. plasma membrane; IEA:Ensembl.	actin binding; TAS:ProtInc. cadherin binding; IDA:BHF-UCL. profilin binding; ISS:UniProtKB.		------------------------------------------------------------------		AGVSFSGHR	Acetyl (any N-term)	Both	1	Mature	Initiator methionine removal	649	2	M|A-2					------------------------------------------------------------------		0.29439	0.399952	0.123762	0.29439	0.318817	0.318817	0.173161	0.354127	-0.791992
	------------------------------------------------------------------		294	MT132_cell_3A_TAILS_20140704	59.095	6873	20	2536.19	2;3	70.265	4.2868e-12		------------------------------------------------------------------		Scaffold attachment factor B1	SAFB	Q15424	No	Binds to scaffold/matrix attachment region (S/MAR) DNA and forms a molecular assembly point to allow the formation of a 'transcriptosomal' complex (consisting of SR proteins and RNA polymerase II) coupling transcription and RNA processing (By similarity). Can function as an estrogen receptor corepressor and can also bind to the HSP27 promoter and decrease its transcription. When associated with R…	chromatin organization; TAS:ProtInc. growth; IEA:Ensembl. hormone metabolic process; IEA:Ensembl. intracellular estrogen receptor signaling pathway; IBA:GO_Central. positive regulation of transcription from RNA polymerase II promoter; IEA:Ensembl. regulation of mRNA processing; IBA:GO_Central. regulation of transcription from RNA polymerase II promoter; IBA:GO_Central. transcription, DNA-template…	nucleoplasm; IDA:HPA. nucleus; TAS:ProtInc.	chromatin binding; IEA:Ensembl. core promoter binding; IEA:Ensembl. double-stranded DNA binding; TAS:ProtInc. RNA binding; IDA:UniProtKB. sequence-specific DNA binding; IBA:GO_Central.		------------------------------------------------------------------		AETLSGLGDSGAAGAAALSSASSETGTR	Acetyl (any N-term)	Both	1,2,3,4	Mature	Initiator methionine removal	915	2	M|A-2					------------------------------------------------------------------		0.294121		0.338584	0.249657	0.216729	0.216729	0.166657	0.333307
	------------------------------------------------------------------		749	MT132_mito_2B_TAILS_20140704	45.617	5523	2	1689.77	2	52.299	0.0016583		------------------------------------------------------------------		Stomatin-like protein 2, mitochondrial	STOML2	Q9UJZ1	Yes	Mitochondrial protein that probably regulates the biogenesis and the activity of mitochondria. Stimulates cardiolipin biosynthesis, binds cardiolipin-enriched membranes where it recruits and stabilizes some proteins including prohibitin and may therefore act in the organization of functional microdomains in mitochondrial membranes. Through regulation of the mitochondrial function may play a role …	CD4-positive, alpha-beta T cell activation; ISS:UniProtKB. cellular calcium ion homeostasis; IMP:UniProtKB. interleukin-2 production; ISS:UniProtKB. lipid localization; ISS:UniProtKB. mitochondrial ATP synthesis coupled proton transport; IMP:UniProtKB. mitochondrial calcium ion transmembrane transport; IMP:UniProtKB. mitochondrial protein processing; ISS:UniProtKB. mitochondrion organization; IMP…	cytoskeleton; TAS:ProtInc. extrinsic component of plasma membrane; IDA:UniProtKB. membrane raft; IDA:UniProtKB. mitochondrial inner membrane; IDA:UniProtKB. mitochondrial intermembrane space; IDA:UniProtKB.	cardiolipin binding; IDA:UniProtKB. GTPase binding; IPI:UniProtKB. receptor binding; TAS:ProtInc.		------------------------------------------------------------------		DVQGTDASLDEELDR	DimethNter0	Mitochondrial	1	Proteolysis	Proteolysis	356	338	SSGSSR|D-338			309		------------------------------------------------------------------		0.292775	0.407224	0.288468	0.292775
	------------------------------------------------------------------		1894	MT131_cell_3B_TAILS_20140704	36.209	4005	44	2058	3	143.14	1.0641e-16		------------------------------------------------------------------		Protein RER1	RER1	O15258	No	Involved in the retrieval of endoplasmic reticulum membrane proteins from the early Golgi compartment. {ECO:0000250}.	positive regulation of establishment of protein localization to plasma membrane; IEA:Ensembl. retrograde vesicle-mediated transport, Golgi to ER; IDA:UniProtKB. skeletal muscle acetylcholine-gated channel clustering; IEA:Ensembl.	cell surface; IEA:Ensembl. endoplasmic reticulum-Golgi intermediate compartment; IEA:Ensembl. Golgi apparatus; IDA:HPA. integral component of Golgi membrane; IDA:UniProtKB. plasma membrane; IEA:GOC.	acetylcholine receptor binding; IEA:Ensembl.		------------------------------------------------------------------		SEGDSVGESVHGKPSVVYR	Acetyl (any N-term)	Both	1	Mature	Initiator methionine removal	196	2	M|S-2	N-TAILS				------------------------------------------------------------------		0.286459	0.286459	0.162051	0.341911	0.204397	0.260946	0.0239735	0.204397	0.235049
	------------------------------------------------------------------		999	MT132_mito_1B_TAILS_20140704	56.595	7016	3	2430.26	3	48.872	1.091e-05		------------------------------------------------------------------		Malate dehydrogenase, mitochondrial	MDH2	P40926	Yes	Function not found.	aerobic respiration; IDA:UniProtKB. gluconeogenesis; TAS:Reactome. internal protein amino acid acetylation; IDA:UniProtKB. malate metabolic process; IDA:UniProtKB. NADH metabolic process; IEA:Ensembl. oxaloacetate metabolic process; IEA:Ensembl. tricarboxylic acid cycle; TAS:Reactome.	extracellular exosome; IDA:UniProtKB. mitochondrial inner membrane; IEA:Ensembl. mitochondrial matrix; TAS:Reactome. mitochondrion; IDA:UniProtKB. myelin sheath; IEA:Ensembl. nucleus; IDA:UniProtKB.	L-malate dehydrogenase activity; IDA:UniProtKB. malate dehydrogenase (NADP+) activity; IEA:Ensembl. protein self-association; IEA:Ensembl. RNA binding; IDA:UniProtKB.		------------------------------------------------------------------		ISQCTPKVDFPQDQLTALTGR	DimethNter0	Mitochondrial	1	Proteolysis	Proteolysis	338	209	KTIIPL|I-209			184		------------------------------------------------------------------		0.281865	0.27717	0.286561
	------------------------------------------------------------------		773	MT131_mito_1_TAILS_20140704	36.257	4573	12	1269.64	3	39.58	0.02448		------------------------------------------------------------------		Reticulocalbin-2	RCN2	Q14257	Yes	Not known. Binds calcium.	Biological Process not found.	endoplasmic reticulum; IDA:HPA. endoplasmic reticulum lumen; IEA:UniProtKB-SubCell. nucleolus; IDA:HPA.	calcium ion binding; TAS:ProtInc.		------------------------------------------------------------------		EELHYPLGER	DimethNter0	Both	1	Targeting peptide loss	Signal peptide removal (+1 to +3)	317	26	AGAGKA|E-26	unknown;Subtiligase Based Positive Selection				------------------------------------------------------------------		0.281632	0.281632			-0.223482			-0.223482	0.210209
	------------------------------------------------------------------		1429	MT141_2-cell_TAILS_141024	57.032	6654	3	1734.97	3	42.126	0.0040327		------------------------------------------------------------------		Renin receptor	ATP6AP2	O75787	No	Functions as a renin and prorenin cellular receptor. May mediate renin-dependent cellular responses by activating ERK1 and ERK2. By increasing the catalytic efficiency of renin in AGT/angiotensinogen conversion to angiotensin I, it may also play a role in the renin-angiotensin system (RAS). {ECO:0000269|PubMed:12045255}.	angiotensin maturation; IDA:HGNC. eye pigmentation; IMP:UniProtKB. head morphogenesis; IMP:UniProtKB. neutrophil degranulation; TAS:Reactome. positive regulation of transforming growth factor beta1 production; IDA:HGNC. positive regulation of Wnt signaling pathway; IMP:UniProtKB. regulation of MAPK cascade; IDA:HGNC. rostrocaudal neural tube patterning; IMP:UniProtKB.	cell body; IEA:Ensembl. external side of plasma membrane; IDA:HGNC. extracellular exosome; IDA:UniProtKB. ficolin-1-rich granule membrane; TAS:Reactome. integral component of membrane; IEA:UniProtKB-KW. neuron projection; IEA:Ensembl. plasma membrane; TAS:Reactome. tertiary granule membrane; TAS:Reactome.	enzyme binding; IEA:Ensembl. receptor activity; IEA:InterPro.		------------------------------------------------------------------		NEFSILKSPGSVVFR	DimethNter0	Both	1	Targeting peptide loss	Signal peptide removal (-3 to -1)	350	17	VAGVLG|N-17					------------------------------------------------------------------		0.281089	0.281089	0.372909	-0.020149	0.142216	0.142216	0.107061	0.381916	-0.223433
	------------------------------------------------------------------		496	MT132_cell_2A_TAILS_20140704	28.418	2455	22	1277.64	2	144.1	2.4412e-49		------------------------------------------------------------------		Protein FAM50A	FAM50A	Q14320	No	May be a DNA-binding protein or transcriptional factor. {ECO:0000269|PubMed:9339379}.	spermatogenesis; NAS:UniProtKB.	nucleus; IDA:LIFEdb.	RNA binding; IDA:UniProtKB.		------------------------------------------------------------------		AQYKGAASEAGR	Acetyl (any N-term)	Both	1	Mature	Initiator methionine removal	339	2	M|A-2	COFRADIC;N-TAILS				------------------------------------------------------------------		0.279322	0.234992	0.28438	0.279322	0.306792	0.436361	0.306792	0.289828	-0.212732
	------------------------------------------------------------------		634	MT132_cell_1B_TAILS_20140704	31.125	2813	6	1271.63	2	58.663	0.00042193		------------------------------------------------------------------		Protein SREK1IP1	SREK1IP1	Q8N9Q2	No	Possible splicing regulator involved in the control of cellular survival.	mRNA processing; IEA:UniProtKB-KW. RNA splicing; IEA:UniProtKB-KW.	Cellular Component not found.	nucleic acid binding; IEA:InterPro. zinc ion binding; IEA:InterPro.		------------------------------------------------------------------		AVPGCNKDSVR	Acetyl (any N-term)	Both	1	Mature	Initiator methionine removal	155	2	M|A-2	COFRADIC				------------------------------------------------------------------		0.27631		0.291001	0.26162	0.241475	0.0888753	0.433141	0.241475
	------------------------------------------------------------------		1146	MT132_cell_2A_TAILS_20140704	65.113	7669	1	1475.66	2	32.065	0.036168		------------------------------------------------------------------		Integrin-linked kinase-associated serine/threonine phosphatase 2C	ILKAP	Q9H0C8	No	Protein phosphatase that may play a role in regulation of cell cycle progression via dephosphorylation of its substrates whose appropriate phosphorylation states might be crucial for cell proliferation. Selectively associates with integrin linked kinase (ILK), to modulate cell adhesion and growth factor signaling. Inhibits the ILK-GSK3B signaling axis and may play an important role in inhibiting …	Biological Process not found.	cytoplasm; IEA:UniProtKB-SubCell.	metal ion binding; IEA:UniProtKB-KW. protein serine/threonine phosphatase activity; IEA:InterPro.		------------------------------------------------------------------		MDLFGDLPEPER	Oxidation (M);Acetyl (any N-term)	Both	1	Mature	Natural	392	1	|M-1	COFRADIC;other				------------------------------------------------------------------		0.27325			0.27325	-0.00270145	0.0769995	-0.0731011	-0.00270145
	------------------------------------------------------------------		1237	MT132_mito_2B_TAILS_20140704	30.483	2769	7	1152.45	2	29.677	0.014218		------------------------------------------------------------------		LIM domain and actin-binding protein 1	LIMA1	Q9UHB6	No	Binds to actin monomers and filaments. Increases the number and size of actin stress fibers and inhibits membrane ruffling. Inhibits actin filament depolymerization. Bundles actin filaments, delays filament nucleation and reduces formation of branched filaments. {ECO:0000269|PubMed:12566430}.	actin filament bundle assembly; IDA:UniProtKB. negative regulation of actin filament depolymerization; IDA:UniProtKB. ruffle organization; IDA:UniProtKB.	actin cytoskeleton; IDA:LIFEdb. brush border; IEA:Ensembl. cleavage furrow; IDA:UniProtKB. cytoplasm; IEA:UniProtKB-SubCell. focal adhesion; IDA:UniProtKB. stress fiber; IDA:UniProtKB.	actin filament binding; IDA:UniProtKB. actin monomer binding; IDA:UniProtKB. cadherin binding; IDA:BHF-UCL. zinc ion binding; IEA:InterPro.		------------------------------------------------------------------		MENCLGESR	Oxidation (M);Acetyl (any N-term)	Both	1,2,4	Mature	Natural	759	161	STESKK|M-161					------------------------------------------------------------------		0.270556	0.574325	0.0113972	0.270556	0.568352	0.568352	0.502853	0.833385
	------------------------------------------------------------------		1164	MT141_2-mito_TAILS_141024	47.487	4808	20	1539.67	2	56.614	0.0024186		------------------------------------------------------------------		Protein transport protein Sec61 subunit gamma	SEC61G	P60059	No	Necessary for protein translocation in the endoplasmic reticulum. {ECO:0000250}.	IRE1-mediated unfolded protein response; TAS:Reactome. protein targeting to ER; ISS:UniProtKB.	cytosol; TAS:Reactome. endoplasmic reticulum membrane; TAS:Reactome. integral component of membrane; IEA:UniProtKB-KW. membrane; IDA:MGI.	P-P-bond-hydrolysis-driven protein transmembrane transporter activity; IEA:InterPro. protein transporter activity; ISS:UniProtKB.		------------------------------------------------------------------		MDQVMQFVEPSR	2 Oxidation (M);Acetyl (any N-term)	Both	1	Mature	Natural	68	1	|M-1	COFRADIC;other				------------------------------------------------------------------		0.269207	0.0511646	0.269207	0.302897	-0.104585	-0.104585	-0.172413	0.0365588	0.239052
	------------------------------------------------------------------		1931	MT132_mito_3B_TAILS_20140704	41.859	4587	8	1262.67	2	54.303	0.0026194		------------------------------------------------------------------		Single-stranded DNA-binding protein, mitochondrial	SSBP1	Q04837	Yes	This protein binds preferentially and cooperatively to ss-DNA. Probably involved in mitochondrial DNA replication. Associates with mitochondrial DNA.	DNA replication; IEA:UniProtKB-KW. mitochondrion morphogenesis; IEA:Ensembl. mitochondrion organization; TAS:Reactome. positive regulation of helicase activity; IDA:UniProtKB.	extracellular exosome; IDA:UniProtKB. mitochondrial matrix; TAS:Reactome. mitochondrial nucleoid; IDA:BHF-UCL. mitochondrion; IDA:HPA. nucleus; IDA:UniProtKB.	chromatin binding; IDA:UniProtKB. RNA binding; IDA:UniProtKB. single-stranded DNA binding; IEA:InterPro.		------------------------------------------------------------------		SETTTSLVLER	DimethNter0	Both	1	Targeting peptide loss	MTS removal (+1)	148	18	QFVRHE|S-18	Subtiligase Based Positive Selection		1		------------------------------------------------------------------		0.267	0.151114	0.267	0.29289	-0.0236257	0.160031	-0.0236257	-0.365266
	------------------------------------------------------------------		1089	MT132_mito_2B_TAILS_20140704	32.712	3294	17	1764.95	4	68.049	0.00055364		------------------------------------------------------------------		Dolichyl-diphosphooligosaccharide--protein glycosyltransferase subunit 2	RPN2	P04844	No	Essential subunit of the N-oligosaccharyl transferase (OST) complex which catalyzes the transfer of a high mannose oligosaccharide from a lipid-linked oligosaccharide donor to an asparagine residue within an Asn-X-Ser/Thr consensus motif in nascent polypeptide chains. {ECO:0000250|UniProtKB:F1PCT7, ECO:0000305}.	aging; IEA:Ensembl. cellular protein modification process; TAS:ProtInc. protein N-linked glycosylation; IBA:GO_Central. protein N-linked glycosylation via asparagine; TAS:Reactome. response to drug; IEA:Ensembl.	autophagosome membrane; IEA:Ensembl. endoplasmic reticulum membrane; TAS:Reactome. integral component of membrane; IEA:UniProtKB-KW. membrane; IDA:UniProtKB. oligosaccharyltransferase complex; TAS:HGNC. rough endoplasmic reticulum; IEA:Ensembl.	ribosome binding; IEA:Ensembl.		------------------------------------------------------------------		LTPTHYLTKHDVER	DimethNter0	Both	1,2	Proteolysis	Proteolysis	631	23	IASTWA|L-23					------------------------------------------------------------------		0.265448	0.31602	0.265448	0.231103	0.0306622	-0.10266	0.0306622	0.107026	0.125104
	------------------------------------------------------------------		1016	MT131_mito_2_TAILS_20140704	25.71	2161	5	1325.8	3	34.764	0.0030518		------------------------------------------------------------------		60S ribosomal protein L19	RPL19	P84098	No	Function not found.	liver regeneration; IEA:Ensembl. nuclear-transcribed mRNA catabolic process, nonsense-mediated decay; TAS:Reactome. rRNA processing; TAS:Reactome. SRP-dependent cotranslational protein targeting to membrane; TAS:Reactome. translation; TAS:UniProtKB. translational initiation; TAS:Reactome. viral transcription; TAS:Reactome.	cytosol; TAS:Reactome. cytosolic large ribosomal subunit; IDA:UniProtKB. focal adhesion; IDA:UniProtKB. membrane; IDA:UniProtKB.	5.8S rRNA binding; IEA:Ensembl. large ribosomal subunit rRNA binding; IEA:Ensembl. RNA binding; IDA:UniProtKB. structural constituent of ribosome; TAS:UniProtKB.		------------------------------------------------------------------		KKLLADQAEAR	DimethNter0	Both	1	Proteolysis	Proteolysis	196	152	KADKAR|K-152					------------------------------------------------------------------		0.265247	0.10527	0.265247	0.313632	0.116393	0.7282	0.116393	-0.119458
	------------------------------------------------------------------		719	MT132_mito_2A_TAILS_20140704	43.451	5148	1	999.535	2	14.279	0.02874		------------------------------------------------------------------		Protein ERGIC-53	LMAN1	P49257	No	Mannose-specific lectin. May recognize sugar residues of glycoproteins, glycolipids, or glycosylphosphatidyl inositol anchors and may be involved in the sorting or recycling of proteins, lipids, or both. The LMAN1-MCFD2 complex forms a specific cargo receptor for the ER-to-Golgi transport of selected proteins. {ECO:0000269|PubMed:12717434, ECO:0000269|PubMed:13130098}.	blood coagulation; TAS:ProtInc. COPII vesicle coating; TAS:Reactome. endoplasmic reticulum organization; IEA:Ensembl. ER to Golgi vesicle-mediated transport; TAS:Reactome. Golgi organization; IMP:UniProtKB. positive regulation of organelle organization; IMP:UniProtKB. protein folding; TAS:ProtInc. protein N-linked glycosylation via asparagine; TAS:Reactome. protein transport; IEA:UniProtKB-KW.	endoplasmic reticulum membrane; TAS:Reactome. endoplasmic reticulum-Golgi intermediate compartment; IDA:UniProtKB. endoplasmic reticulum-Golgi intermediate compartment membrane; TAS:Reactome. ER to Golgi transport vesicle; IEA:Ensembl. ER to Golgi transport vesicle membrane; TAS:Reactome. extracellular exosome; IDA:UniProtKB. Golgi membrane; TAS:ProtInc. host cell perinuclear region of cytoplasm;…	mannose binding; TAS:ProtInc. metal ion binding; IEA:UniProtKB-KW. unfolded protein binding; TAS:ProtInc.		------------------------------------------------------------------		DIDNLVQR	DimethNter0	Mitochondrial	1	Proteolysis	Proteolysis	510	449	LHIVKR|D-449					------------------------------------------------------------------		0.26466		0.211938	0.317382
	------------------------------------------------------------------		1163	MT131_mito_2_TAILS_20140704	34.245	3493	2	1273.56	2	41.97	0.012372		------------------------------------------------------------------		Protein FAM177A1	FAM177A1	Q8N128	No	Function not found.	Biological Process not found.	Cellular Component not found.	Molecular Function not found.		------------------------------------------------------------------		MDQEPVGGVER	Oxidation (M);Acetyl (any N-term)	Both	1,2	Mature	Natural	213	1	|M-1	COFRADIC				------------------------------------------------------------------		0.264201	0.226308		0.302095	0.125478	0.240369	0.00100145	0.125478
	------------------------------------------------------------------		566	MT132_mito_2B_TAILS_20140704	26.09	2080	2	1223.58	2	29.214	0.001392		------------------------------------------------------------------		Enoyl-[acyl-carrier-protein] reductase, mitochondrial	MECR	Q9BV79	Yes	Catalyzes the NADPH-dependent reduction of trans-2-enoyl thioesters in mitochondrial fatty acid synthesis (fatty acid synthesis type II). Fatty acid chain elongation in mitochondria uses acyl carrier protein (ACP) as an acyl group carrier, but the enzyme accepts both ACP and CoA thioesters as substrates in vitro. Has a preference for short and medium chain substrates, including trans-2-hexenoyl-C…	fatty acid biosynthetic process; IEA:UniProtKB-KW. fatty acid metabolic process; IDA:UniProtKB.	mitochondrion; IDA:UniProtKB. nucleus; IEA:UniProtKB-SubCell.	trans-2-enoyl-CoA reductase (NADPH) activity; IDA:UniProtKB.		------------------------------------------------------------------		ASSYSASAEPAR	DimethNter0	Both	1	Proteolysis	Proteolysis	373	31	GCHGPA|A-31	Subtiligase Based Positive Selection;unknown		-23		------------------------------------------------------------------		0.263357		0.256743	0.26997	0.611468		0.611468
	------------------------------------------------------------------		2273	MT132_mito_3B_TAILS_20140704	37.555	3945	31	1642.85	3	62.27	0.00025328		------------------------------------------------------------------		Vimentin	VIM	P08670	No	Vimentins are class-III intermediate filaments found in various non-epithelial cells, especially mesenchymal cells. Vimentin is attached to the nucleus, endoplasmic reticulum, and mitochondria, either laterally or terminally. {ECO:0000269|PubMed:21746880}.	astrocyte development; IEA:Ensembl. Bergmann glial cell differentiation; IEA:Ensembl. intermediate filament organization; IEA:Ensembl. lens fiber cell development; IEA:Ensembl. movement of cell or subcellular component; TAS:UniProtKB. muscle filament sliding; TAS:Reactome. negative regulation of neuron projection development; IEA:Ensembl. positive regulation of gene expression; IEA:Ensembl. SMAD …	cell leading edge; IEA:Ensembl. cytoplasm; IDA:UniProtKB. cytoskeleton; IDA:MGI. cytosol; IDA:UniProtKB. extracellular exosome; IDA:UniProtKB. extracellular matrix; IDA:BHF-UCL. focal adhesion; IDA:UniProtKB. intermediate filament; IDA:UniProtKB. neuron projection; IEA:Ensembl. peroxisome; IDA:UniProtKB. plasma membrane; IEA:Ensembl.	double-stranded RNA binding; IDA:MGI. glycoprotein binding; IPI:UniProtKB. identical protein binding; IPI:IntAct. keratin filament binding; IPI:AgBase. protein C-terminus binding; IPI:UniProtKB. scaffold protein binding; IPI:BHF-UCL. structural constituent of cytoskeleton; IDA:UniProtKB. structural constituent of eye lens; IEA:Ensembl.		------------------------------------------------------------------		TNEKVELQELNDR	DimethNter0	Both	1	Proteolysis	Proteolysis	466	101	EFKNTR|T-101					------------------------------------------------------------------		0.26327	0.337183	0.219541	0.26327	0.368028	0.135075	0.368028	0.384301
	------------------------------------------------------------------		54	MT132_cell_1B_TAILS_20140704	29.991	2832	25	1373.75	3	128.21	2.4295e-13		------------------------------------------------------------------		eIF-2-alpha kinase activator GCN1	GCN1L1	Q92616	No	Acts as a positive activator of the EIF2AK4/GCN2 protein kinase activity in response to amino acid starvation. Forms a complex with EIF2AK4/GCN2 on translating ribosomes; during this process, GCN1 seems to act as a chaperone to facilitate delivery of uncharged tRNAs that enter the A site of ribosomes to the tRNA- binding domain of EIF2AK4/GCN2, and hence stimulating EIF2AK4/GCN2 kinase activity. …	cellular response to amino acid starvation; ISS:UniProtKB. cellular response to leucine starvation; ISS:UniProtKB. positive regulation of kinase activity; IEA:InterPro. positive regulation of transcription from RNA polymerase II promoter in response to stress; ISS:UniProtKB. regulation of translation; IEA:UniProtKB-KW.	cytoplasm; NAS:UniProtKB. cytosol; IDA:HPA. membrane; IDA:UniProtKB. polysome; ISS:UniProtKB. ribosome; NAS:UniProtKB.	cadherin binding; IDA:BHF-UCL. protein kinase binding; IEA:InterPro. protein kinase regulator activity; IEA:InterPro. ribosome binding; IEA:InterPro. RNA binding; IDA:UniProtKB. translation factor activity, RNA binding; NAS:UniProtKB.		------------------------------------------------------------------		AADTQVSETLKR	DimethNter0	Both	1	Mature	Initiator methionine removal	2671	2	M|A-2	unknown;Subtiligase Based Positive Selection;COFRADIC;other	GRAB			------------------------------------------------------------------		0.262925	0.38816	0.262925	0.0827764	0.00791048	0.275882	-0.0298154	0.00791048	-0.202207
	------------------------------------------------------------------		1093	MT132_mito_2B_TAILS_20140704	47.035	5799	1	883.549	2	20.221	0.023764		------------------------------------------------------------------		Myosin-9	MYH9	P35579	No	Cellular myosin that appears to play a role in cytokinesis, cell shape, and specialized functions such as secretion and capping. During cell spreading, plays an important role in cytoskeleton reorganization, focal contacts formation (in the margins but not the central part of spreading cells), and lamellipodial retraction; this function is mechanically antagonized by MYH10. {ECO:0000269|PubMed:20…	actin cytoskeleton reorganization; IMP:UniProtKB. actin filament-based movement; IDA:UniProtKB. actomyosin structure organization; IDA:UniProtKB. angiogenesis; IDA:UniProtKB. blood vessel endothelial cell migration; IMP:UniProtKB. cytokinetic process; IMP:UniProtKB. establishment of meiotic spindle localization; IEA:Ensembl. establishment of T cell polarity; IEA:Ensembl. in utero embryonic develo…	actin cytoskeleton; IDA:UniProtKB. actomyosin; IDA:UniProtKB. actomyosin contractile ring; IDA:UniProtKB. brush border; IEA:Ensembl. cell leading edge; IDA:UniProtKB. cell-cell adherens junction; IEA:Ensembl. cleavage furrow; IDA:UniProtKB. cytoplasm; IDA:UniProtKB. cytosol; IDA:UniProtKB. extracellular exosome; IDA:UniProtKB. extracellular matrix; IDA:BHF-UCL. focal adhesion; IEA:Ensembl. immuno…	actin binding; IDA:MGI. actin filament binding; IDA:UniProtKB. actin-dependent ATPase activity; IDA:MGI. ADP binding; IDA:MGI. ATP binding; IDA:MGI. ATPase activity; IDA:UniProtKB. cadherin binding; IDA:BHF-UCL. calmodulin binding; IEA:UniProtKB-KW. microfilament motor activity; IDA:UniProtKB. motor activity; NAS:UniProtKB. protein anchor; IMP:UniProtKB. protein domain specific binding; IPI:UniPr…		------------------------------------------------------------------		LVLDQLR	DimethNter0	Mitochondrial	1,2	Proteolysis	Proteolysis	1960	687	GKLDPH|L-687					------------------------------------------------------------------		0.261515		0.261515
	------------------------------------------------------------------		798	MT132_mito_2A_TAILS_20140704	32.148	3027	14	1543.69	2	130.76	6.3673e-20		------------------------------------------------------------------		Lysophosphatidic acid phosphatase type 6	ACP6	Q9NPH0	Yes	Hydrolyzes lysophosphatidic acid (LPA) containing a medium length fatty acid chain to the corresponding monoacylglycerol. Has highest activity with lysophosphatidic acid containing myristate (C14:0), monounsaturated oleate (C18:1) or palmitate (C16:0), and lower activity with C18:0 and C6:0 lysophosphatidic acid. {ECO:0000269|PubMed:10506173, ECO:0000269|PubMed:23807634}.	lysobisphosphatidic acid metabolic process; IDA:UniProtKB. phosphatidic acid biosynthetic process; TAS:Reactome. phospholipid metabolic process; IMP:UniProtKB.	cytoplasm; IDA:MGI. mitochondrial matrix; TAS:Reactome. mitochondrion; IDA:UniProtKB.	acid phosphatase activity; IEA:UniProtKB-EC. lysophosphatidic acid phosphatase activity; IDA:UniProtKB.		------------------------------------------------------------------		ELQEADGQCPVDR	DimethNter0	Both	1,2	Proteolysis	Proteolysis	428	33	RRVALA|E-33					------------------------------------------------------------------		0.260895	0.260895	0.0170079	0.326883	0.0632423	-0.0387637		0.165248
	------------------------------------------------------------------		1045	MT132_mito_3B_TAILS_20140704	28.284	2456	5	1319.68	3	36.129	0.013306		------------------------------------------------------------------		Succinate dehydrogenase cytochrome b560 subunit, mitochondrial	SDHC	Q99643	Yes	Membrane-anchoring subunit of succinate dehydrogenase (SDH) that is involved in complex II of the mitochondrial electron transport chain and is responsible for transferring electrons from succinate to ubiquinone (coenzyme Q).	aerobic respiration; TAS:UniProtKB. oxidation-reduction process; TAS:UniProtKB. tricarboxylic acid cycle; TAS:UniProtKB.	integral component of membrane; TAS:UniProtKB. mitochondrial inner membrane; ISS:UniProtKB. mitochondrial respiratory chain complex II, succinate dehydrogenase complex (ubiquinone); ISS:UniProtKB. mitochondrion; TAS:UniProtKB. respiratory chain complex II; TAS:UniProtKB.	electron carrier activity; IEA:InterPro. heme binding; ISS:UniProtKB. metal ion binding; IEA:UniProtKB-KW. succinate dehydrogenase activity; IEA:InterPro.		------------------------------------------------------------------		LGTTAKEEMER	DimethNter0	Both	1,2	Proteolysis	Proteolysis	169	30	IRNAVP|L-30		MPPB			------------------------------------------------------------------		0.258679	0.258679	0.241312	0.360754	0.262617	-0.117122	0.36338	0.262617
	------------------------------------------------------------------		350	MT132_cell_1B_TAILS_20140704	55.505	6837	20	1324.74	2	60.328	7.5758e-05		------------------------------------------------------------------		ER membrane protein complex subunit 3	EMC3	Q9P0I2	No	Function not found.	protein folding in endoplasmic reticulum; IBA:GO_Central.	ER membrane protein complex; IDA:UniProtKB. integral component of membrane; IDA:UniProtKB.	Molecular Function not found.		------------------------------------------------------------------		AGPELLLDSNIR	DimethNter0	Both	1,2	Mature	Initiator methionine removal	261	2	M|A-2					------------------------------------------------------------------		0.255591	0.218843	0.424107	0.255591	0.0742989	0.0656891	0.0742989	0.271194
	------------------------------------------------------------------		227	MT132_mito_2A_TAILS_20140704	46.441	5953	3	1815.8	2	50.931	0.0014257		------------------------------------------------------------------		Protein YIF1B	YIF1B	Q5BJH7	No	Function not found.	ER to Golgi vesicle-mediated transport; IBA:GO_Central.	endoplasmic reticulum membrane; IBA:GO_Central. endoplasmic reticulum-Golgi intermediate compartment; IBA:GO_Central. ER to Golgi transport vesicle; IBA:GO_Central. integral component of Golgi membrane; IBA:GO_Central.	Molecular Function not found.		------------------------------------------------------------------		ADPHQLFDDTSSAQSR	Acetyl (any N-term)	Both	1,2,3,4,5,6	Mature	Initiator methionine removal	314	33	VSQPGM|A-33					------------------------------------------------------------------		0.25402	0.334643	0.25402	0.0960671	0.0419238		0.000217765	0.0836297	0.0764995
	------------------------------------------------------------------		1339	MT132_cell_1A_TAILS_20140704	67.777	8651	34	1366.68	2	58.086	0.00049045		------------------------------------------------------------------		Signal peptidase complex catalytic subunit SEC11A	SEC11A	P67812	No	Component of the microsomal signal peptidase complex which removes signal peptides from nascent proteins as they are translocated into the lumen of the endoplasmic reticulum. {ECO:0000250}.	signal peptide processing; IBA:GO_Central.	endoplasmic reticulum membrane; TAS:Reactome. extracellular exosome; IDA:UniProtKB. integral component of membrane; IEA:UniProtKB-KW. organelle membrane; IEA:UniProtKB-SubCell. signal peptidase complex; IBA:GO_Central.	peptidase activity; IBA:GO_Central. serine-type peptidase activity; IEA:InterPro.		------------------------------------------------------------------		MLSLDFLDDVR	Oxidation (M);DimethNter0	Both	1	Mature	Natural	179	1	|M-1	COFRADIC;Subtiligase Based Positive Selection;other				------------------------------------------------------------------		0.251918	0.251918	0.0845532	0.320669	0.0223238	-0.00644994	0.0576553	0.0223238	-0.0307133
	------------------------------------------------------------------		1956	MT132_mito_1A_TAILS_20140704	46.984	5427	24	2047.04	3	122.18	1.2628e-06		------------------------------------------------------------------		Caveolin-1	CAV1	Q03135	No	May act as a scaffolding protein within caveolar membranes. Interacts directly with G-protein alpha subunits and can functionally regulate their activity (By similarity). Involved in the costimulatory signal essential for T-cell receptor (TCR)- mediated T-cell activation. Its binding to DPP4 induces T-cell proliferation and NF-kappa-B activation in a T-cell receptor/CD3- dependent manner. Recruit…	angiogenesis; IEA:Ensembl. angiotensin-activated signaling pathway involved in heart process; ISS:BHF-UCL. apoptotic signaling pathway; IMP:UniProtKB. beta-catenin destruction complex disassembly; TAS:Reactome. calcium ion homeostasis; ISS:BHF-UCL. calcium ion transport; ISS:BHF-UCL. caveola assembly; IMP:BHF-UCL. caveolin-mediated endocytosis; IDA:UniProtKB. cellular calcium ion homeostasis; ISS…	acrosomal membrane; IEA:Ensembl. apical plasma membrane; IDA:BHF-UCL. basolateral plasma membrane; IDA:BHF-UCL. caveola; IDA:UniProtKB. cell cortex; IEA:Ensembl. cilium; IEA:Ensembl. cytoplasmic vesicle; IDA:UniProtKB. early endosome membrane; TAS:Reactome. endocytic vesicle membrane; TAS:Reactome. endoplasmic reticulum; IDA:HGNC. endoplasmic reticulum membrane; TAS:ParkinsonsUK-UCL. endosome; ID…	ATPase binding; IPI:ParkinsonsUK-UCL. cholesterol binding; TAS:HGNC. enzyme binding; IPI:UniProtKB. identical protein binding; IPI:BHF-UCL. inward rectifier potassium channel inhibitor activity; IDA:BHF-UCL. ion channel binding; IPI:BHF-UCL. nitric-oxide synthase binding; IPI:BHF-UCL. patched binding; NAS:BHF-UCL. peptidase activator activity; ISS:BHF-UCL. protein binding, bridging; IEA:Ensembl. …		------------------------------------------------------------------		SGGKYVDSEGHLYTVPIR	Acetyl (any N-term)	Both	1	Mature	Initiator methionine removal	178	2	M|S-2	COFRADIC				------------------------------------------------------------------		0.249493	0.249493	-0.0325388	0.541346	0.334155	0.180002	0.334155	0.374878	-0.778846
	------------------------------------------------------------------		1165	MT132_mito_2A_TAILS_20140704	65.105	9031	2	1523.67	2	39.514	0.020308		------------------------------------------------------------------		Protein transport protein Sec61 subunit gamma	SEC61G	P60059	No	Necessary for protein translocation in the endoplasmic reticulum. {ECO:0000250}.	IRE1-mediated unfolded protein response; TAS:Reactome. protein targeting to ER; ISS:UniProtKB.	cytosol; TAS:Reactome. endoplasmic reticulum membrane; TAS:Reactome. integral component of membrane; IEA:UniProtKB-KW. membrane; IDA:MGI.	P-P-bond-hydrolysis-driven protein transmembrane transporter activity; IEA:InterPro. protein transporter activity; ISS:UniProtKB.		------------------------------------------------------------------		MDQVMQFVEPSR	Oxidation (M);Acetyl (any N-term)	Both	1	Mature	Natural	68	1	|M-1	COFRADIC;other				------------------------------------------------------------------		0.247856	0.01215	0.247856	0.670984	0.217459		0.217459		0.224083
	------------------------------------------------------------------		329	MT132_cell_3A_TAILS_20140704	43.201	4683	24	1804.87	2	59.804	5.3328e-07		------------------------------------------------------------------		Ras-related protein Rab-32	RAB32	Q13637	Yes	Acts as an A-kinase anchoring protein by binding to the type II regulatory subunit of protein kinase A and anchoring it to the mitochondrion. Also involved in synchronization of mitochondrial fission (PubMed:12186851). Plays a role in the maturation of phagosomes that engulf pathogens, such as S.aureus and M.tuberculosis (PubMed:21255211). Plays an important role in the control of melanin product…	antigen processing and presentation; IMP:UniProtKB. endosome to melanosome transport; IMP:ParkinsonsUK-UCL. melanosome assembly; IDA:UniProtKB. membrane organization; TAS:Reactome. mitochondrion organization; IMP:ParkinsonsUK-UCL. phagosome maturation; IMP:UniProtKB. protein localization to membrane; IMP:ParkinsonsUK-UCL. vesicle-mediated transport; IEA:InterPro.	cytosol; TAS:Reactome. early endosome; IDA:ParkinsonsUK-UCL. endoplasmic reticulum; IDA:ParkinsonsUK-UCL. ER-mitochondrion membrane contact site; IDA:ParkinsonsUK-UCL. melanosome; IDA:ParkinsonsUK-UCL. melanosome membrane; IDA:UniProtKB. membrane; IDA:ParkinsonsUK-UCL. mitochondrial outer membrane; IDA:UniProtKB. mitochondrion; IDA:ParkinsonsUK-UCL. phagocytic vesicle; IDA:UniProtKB. phagocytic v…	AP-1 adaptor complex binding; IPI:ParkinsonsUK-UCL. AP-3 adaptor complex binding; IPI:ParkinsonsUK-UCL. BLOC-2 complex binding; IPI:ParkinsonsUK-UCL. GTP binding; NAS:ParkinsonsUK-UCL. GTP-dependent protein binding; IPI:ParkinsonsUK-UCL. GTPase activity; IDA:UniProtKB.		------------------------------------------------------------------		AGGGAGDPGLGAAAAPAPETR	Acetyl (any N-term)	Both	1	Mature	Initiator methionine removal	225	2	M|A-2	other;COFRADIC	MAP12			------------------------------------------------------------------		0.246561	0.296501	-0.0232019	0.246561	0.0143382	-0.212575	0.110212	0.0143382	0.169343
	------------------------------------------------------------------		569	MT132_cell_2A_TAILS_20140704	54.185	6270	6	1728.81	2	7.1145	0.0039804		------------------------------------------------------------------		NTF2-related export protein 1	NXT1	Q9UKK6	No	Stimulator of protein export for NES-containing proteins. Also plays a role in the nuclear export of U1 snRNA, tRNA, and mRNA. The NXF1-NXT1 heterodimer is involved in the export of HSP70 mRNA in conjunction with ALYREF/THOC4 and THOC5. {ECO:0000269|PubMed:10567585, ECO:0000269|PubMed:10848583, ECO:0000269|PubMed:11259602, ECO:0000269|PubMed:19165146}.	mRNA export from nucleus; TAS:Reactome. RNA export from nucleus; TAS:Reactome.	cytoplasm; TAS:ProtInc. cytosol; IDA:HPA. nuclear pore; TAS:ProtInc. nuclear speck; IEA:UniProtKB-SubCell. nucleoplasm; IDA:HPA.	Ran GTPase binding; IEA:Ensembl.		------------------------------------------------------------------		ASVDFKTYVDQACR	Acetyl (any N-term)	Both	1	Mature	Initiator methionine removal	140	2	M|A-2	COFRADIC				------------------------------------------------------------------		0.244802	0.476583		0.0130211	0.275735	0.41554	0.243833	0.275735
	------------------------------------------------------------------		2089	MT132_mito_2B_TAILS_20140704	24.388	1860	1	1395.66	3	26.437	0.044495		------------------------------------------------------------------		Methylglutaconyl-CoA hydratase, mitochondrial	AUH	Q13825	Yes	Catalyzes the conversion of 3-methylglutaconyl-CoA to 3- hydroxy-3-methylglutaryl-CoA. Has very low enoyl-CoA hydratase activity. Was originally identified as RNA-binding protein that binds in vitro to clustered 5'-AUUUA-3' motifs. {ECO:0000269|PubMed:11738050, ECO:0000269|PubMed:12434311, ECO:0000269|PubMed:12655555, ECO:0000269|PubMed:7892223}.	branched-chain amino acid catabolic process; TAS:Reactome. fatty acid beta-oxidation; IBA:GO_Central. leucine catabolic process; IEA:UniProtKB-UniPathway.	mitochondrial matrix; TAS:Reactome. mitochondrion; ISS:UniProtKB.	enoyl-CoA hydratase activity; IDA:UniProtKB. methylglutaconyl-CoA hydratase activity; EXP:Reactome. mRNA 3'-UTR binding; IDA:UniProtKB.		------------------------------------------------------------------		SSEMKTEDELR	Oxidation (M);DimethNter0	Both	1,2	Proteolysis	Proteolysis	339	68	APKRGY|S-68					------------------------------------------------------------------		0.243954	0.243954	-0.0255249	0.603252	-0.123479	-0.286732	-0.123479	0.112808
	------------------------------------------------------------------		1174	MT132_cell_3A_TAILS_20140704	25.499	1974	3	1833.89	3	36.033	0.0092102		------------------------------------------------------------------		E3 ubiquitin-protein ligase RBX1	RBX1	P62877	No	E3 ubiquitin ligase component of multiple cullin-RING- based E3 ubiquitin-protein ligase (CRLs) complexes which mediate the ubiquitination and subsequent proteasomal degradation of target proteins, including proteins involved in cell cycle progression, signal transduction, transcription and transcription- coupled nucleotide excision repair. CRLs complexes and ARIH1 collaborate in tandem to mediat…	DNA damage response, detection of DNA damage; TAS:Reactome. global genome nucleotide-excision repair; TAS:Reactome. MAPK cascade; TAS:Reactome. negative regulation of canonical Wnt signaling pathway; TAS:Reactome. negative regulation of G2/M transition of mitotic cell cycle; TAS:Reactome. nucleotide-excision repair, DNA damage recognition; TAS:Reactome. nucleotide-excision repair, DNA duplex unwi…	Cul2-RING ubiquitin ligase complex; IDA:UniProtKB. Cul3-RING ubiquitin ligase complex; IDA:UniProtKB. Cul4A-RING E3 ubiquitin ligase complex; IDA:UniProtKB. Cul4B-RING E3 ubiquitin ligase complex; IDA:UniProtKB. Cul5-RING ubiquitin ligase complex; IDA:UniProtKB. Cul7-RING ubiquitin ligase complex; IDA:UniProtKB. cullin-RING ubiquitin ligase complex; IDA:MGI. cytosol; ISS:UniProtKB. nucleoplasm; I…	cullin family protein binding; IDA:MGI. ligase activity; IEA:UniProtKB-KW. NEDD8 transferase activity; IDA:UniProtKB. protein complex binding; IEA:Ensembl. ubiquitin protein ligase activity; IDA:MGI. ubiquitin protein ligase binding; IDA:UniProtKB. ubiquitin-protein transferase activity; EXP:Reactome. ubiquitin-ubiquitin ligase activity; IDA:MGI. zinc ion binding; IEA:InterPro.		------------------------------------------------------------------		MDVDTPSGTNSGAGKKR	Oxidation (M);Acetyl (any N-term)	Both	1	Proteolysis	Proteolysis	108	5	MAAA|M-5	COFRADIC;other;N-TAILS	GRAM			------------------------------------------------------------------		0.242623	0.264592	0.0631446	0.242623	-0.0242236	-0.135441	-0.0242236	0.0444404
	------------------------------------------------------------------		3	MT132_mito_1B_TAILS_20140704	57.528	7394	43	1298.69	2	59.16	0.0013813		------------------------------------------------------------------		Sec1 family domain-containing protein 1	SCFD1	Q8WVM8	No	Plays a role in SNARE-pin assembly and Golgi-to-ER retrograde transport via its interaction with COG4. Involved in vesicular transport between the endoplasmic reticulum and the Golgi (By similarity). {ECO:0000250}.	cell morphogenesis; ISS:ParkinsonsUK-UCL. COPII vesicle coating; TAS:Reactome. negative regulation of autophagosome assembly; IMP:UniProtKB. phagocytosis; ISS:ParkinsonsUK-UCL. post-Golgi vesicle-mediated transport; ISS:UniProtKB. protein transport; IEA:UniProtKB-KW. regulation of ER to Golgi vesicle-mediated transport; ISS:UniProtKB. regulation of protein transport; IMP:UniProtKB. response to hy…	cis-Golgi network; IDA:UniProtKB. cytosol; TAS:Reactome. endoplasmic reticulum membrane; IEA:UniProtKB-SubCell. Golgi cisterna membrane; IEA:UniProtKB-SubCell. Golgi transport complex; IEA:Ensembl. Golgi-associated vesicle; ISS:UniProtKB. plasma membrane; ISS:UniProtKB.	protein N terminus binding; IEA:Ensembl. syntaxin binding; ISS:UniProtKB.		------------------------------------------------------------------		AAAAAATAAAAASIR	Acetyl (any N-term)	Both	1	Mature	Initiator methionine removal	642	2	M|A-2	COFRADIC;other;N-TAILS				------------------------------------------------------------------		0.242313	0.242313	0.266124	0.166929	0.207705	0.227294	0.207705	0.162161	0.413806
	------------------------------------------------------------------		807	MT132_mito_2B_TAILS_20140704	32.307	3105	1	1878.82	3	64.091	0.00020206		------------------------------------------------------------------		Isocitrate dehydrogenase [NAD] subunit beta, mitochondrial	IDH3B	O43837	Yes	Function not found.	isocitrate metabolic process; TAS:ProtInc. tricarboxylic acid cycle; TAS:Reactome.	mitochondrial matrix; TAS:Reactome. mitochondrion; IDA:HPA. nucleus; IDA:UniProtKB.	electron carrier activity; TAS:UniProtKB. isocitrate dehydrogenase (NAD+) activity; TAS:ProtInc. magnesium ion binding; IEA:InterPro. NAD binding; IEA:InterPro.		------------------------------------------------------------------		EQTEGEYSSLEHESAR	DimethNter0	Mitochondrial	1,2	Proteolysis	Proteolysis	385	165	DLVIIR|E-165					------------------------------------------------------------------		0.241368		0.241368
	------------------------------------------------------------------		2133	MT132_mito_3A_TAILS_20140704	60.991	7343	1	2059.03	2	44.219	6.439e-05		------------------------------------------------------------------		Methylmalonyl-CoA epimerase, mitochondrial	MCEE	Q96PE7	Yes	Function not found.	L-methylmalonyl-CoA metabolic process; IDA:UniProtKB. short-chain fatty acid catabolic process; TAS:Reactome.	mitochondrial matrix; TAS:Reactome.	metal ion binding; IEA:UniProtKB-KW. methylmalonyl-CoA epimerase activity; IDA:UniProtKB.		------------------------------------------------------------------		SSTSQPLDQVTGSVWNLGR	DimethNter0	Mitochondrial	1	Proteolysis	Proteolysis	176	29	IPTVRA|S-29	Subtiligase Based Positive Selection		-8		------------------------------------------------------------------		0.240948	0.709543	0.0675314	0.240948
	------------------------------------------------------------------		880	MT132_mito_1B_TAILS_20140704	63.132	7699	3	1167.7	2	24.5	0.0093943		------------------------------------------------------------------		Intermediate conductance calcium-activated potassium channel protein 4	KCNN4	O15554	No	Forms a voltage-independent potassium channel that is activated by intracellular calcium (PubMed:26148990). Activation is followed by membrane hyperpolarization which promotes calcium influx. Required for maximal calcium influx and proliferation during the reactivation of naive T-cells. The channel is blocked by clotrimazole and charybdotoxin but is insensitive to apamin (PubMed:17157250, PubMed:…	calcium ion transport; IDA:BHF-UCL. cell volume homeostasis; IEA:Ensembl. defense response; TAS:ProtInc. immune system process; IEA:UniProtKB-KW. phospholipid translocation; IEA:Ensembl. positive regulation of protein secretion; IEA:Ensembl. positive regulation of T cell receptor signaling pathway; IDA:BHF-UCL. potassium ion transport; TAS:ProtInc. saliva secretion; IEA:Ensembl. stabilization of …	neuronal cell body; IBA:GO_Central. plasma membrane; IDA:UniProtKB. vesicle; IDA:BHF-UCL. voltage-gated potassium channel complex; TAS:ProtInc.	calcium-activated potassium channel activity; IDA:UniProtKB. calmodulin binding; IBA:GO_Central. potassium channel activity; TAS:Reactome. protein phosphatase binding; IPI:BHF-UCL. small conductance calcium-activated potassium channel activity; IBA:GO_Central.		------------------------------------------------------------------		GGDLVLGLGALR	DimethNter0	Both	1	Mature	Initiator methionine removal	427	2	M|G-2	N-TAILS				------------------------------------------------------------------		0.238839	-0.0847324	0.238839	0.361195	0.0107879	0.0285835	-0.00700779
	------------------------------------------------------------------		477	MT132_mito_2B_TAILS_20140704	32.446	3153	1	1657.95	3	36.783	0.0061244		------------------------------------------------------------------		Prohibitin-2	PHB2	Q99623	Yes	Acts as a mediator of transcriptional repression by nuclear hormone receptors via recruitment of histone deacetylases (By similarity). Functions as an estrogen receptor (ER)-selective coregulator that potentiates the inhibitory activities of antiestrogens and represses the activity of estrogens. Competes with NCOA1 for modulation of ER transcriptional activity. Probably involved in regulating mit…	mammary gland alveolus development; IEA:Ensembl. mammary gland branching involved in thelarche; IEA:Ensembl. mitochondrion organization; IMP:UniProtKB. negative regulation of apoptotic process; IMP:UniProtKB. negative regulation of intracellular estrogen receptor signaling pathway; IEA:Ensembl. negative regulation of mammary gland epithelial cell proliferation; IEA:Ensembl. negative regulation of…	cell periphery; IDA:UniProtKB. cell surface; IDA:UniProtKB. cytoplasm; IDA:UniProtKB. extracellular exosome; IDA:UniProtKB. mitochondrial inner membrane; ISS:UniProtKB. mitochondrial outer membrane; IDA:UniProtKB. mitochondrion; IDA:UniProtKB. nuclear matrix; IDA:UniProtKB. nucleus; IDA:UniProtKB. protein complex; IDA:UniProtKB.	amide binding; IPI:UniProtKB. estrogen receptor binding; NAS:UniProtKB. protein C-terminus binding; IPI:UniProtKB. protein N terminus binding; IPI:UniProtKB.		------------------------------------------------------------------		AQFLVEKAKQEQR	DimethNter0	Mitochondrial	1	Proteolysis	Proteolysis	299	210	QQEAQR|A-210					------------------------------------------------------------------		0.236726	0.184318	0.289133
	------------------------------------------------------------------		2366	MT131_mito_1_TAILS_20140704	35.256	3826	14	1255.65	2	83.045	0.0013082		------------------------------------------------------------------		Heat shock 70 kDa protein 6	HSPA7	P17066	No	Molecular chaperone implicated in a wide variety of cellular processes, including protection of the proteome from stress, folding and transport of newly synthesized polypeptides, activation of proteolysis of misfolded proteins and the formation and dissociation of protein complexes. Plays a pivotal role in the protein quality control system, ensuring the correct folding of proteins, the re-foldin…	cellular response to heat; IDA:UniProtKB. neutrophil degranulation; TAS:Reactome. protein refolding; IDA:UniProtKB. response to unfolded protein; TAS:ProtInc.	blood microparticle; IDA:UniProtKB. centriole; IDA:UniProtKB. cytoplasm; IDA:UniProtKB. cytosol; IDA:UniProtKB. extracellular exosome; IDA:UniProtKB. extracellular region; TAS:Reactome. ficolin-1-rich granule lumen; TAS:Reactome. secretory granule lumen; TAS:Reactome.	ATP binding; IEA:UniProtKB-KW. ATPase activity, coupled; IDA:UniProtKB. enzyme binding; IPI:BHF-UCL. heat shock protein binding; IPI:UniProtKB. unfolded protein binding; IDA:UniProtKB.		------------------------------------------------------------------		VEILANDQGNR	DimethNter0	Both	1	Proteolysis	Proteolysis	643	28	VFQQGR|V-28					------------------------------------------------------------------		0.235506	0.235506	0.1555	0.328573	-0.0207718	-0.0207718	-0.131711	0.286592	0.30762
	------------------------------------------------------------------		780	MT132_mito_1A_TAILS_20140704	58.486	7026	1	1936.94	2	25.255	0.010524		------------------------------------------------------------------		Filamin-A	FLNA	P21333	No	Promotes orthogonal branching of actin filaments and links actin filaments to membrane glycoproteins. Anchors various transmembrane proteins to the actin cytoskeleton and serves as a scaffold for a wide range of cytoplasmic signaling proteins. Interaction with FLNA may allow neuroblast migration from the ventricular zone into the cortical plate. Tethers cell surface- localized furin, modulates it…	actin crosslink formation; IDA:BHF-UCL. actin cytoskeleton reorganization; IDA:BHF-UCL. adenylate cyclase-inhibiting dopamine receptor signaling pathway; IMP:BHF-UCL. cell junction assembly; TAS:Reactome. cerebral cortex development; IEA:Ensembl. cilium assembly; IMP:UniProtKB. cytoplasmic sequestering of protein; IMP:BHF-UCL. establishment of protein localization; IDA:BHF-UCL. formation of radia…	actin cytoskeleton; IDA:HPA. actin filament; IEA:Ensembl. apical dendrite; IEA:Ensembl. cell-cell junction; IDA:UniProtKB. cortical cytoskeleton; IEA:Ensembl. cytoplasm; IDA:UniProtKB. cytosol; IDA:HPA. dendritic shaft; IEA:Ensembl. extracellular exosome; IDA:UniProtKB. extracellular matrix; IDA:BHF-UCL. extracellular region; TAS:Reactome. focal adhesion; IDA:UniProtKB. membrane; IDA:UniProtKB. M…	actin filament binding; IDA:BHF-UCL. cadherin binding; IDA:BHF-UCL. Fc-gamma receptor I complex binding; IDA:BHF-UCL. G-protein coupled receptor binding; IPI:UniProtKB. glycoprotein binding; IDA:BHF-UCL. GTPase binding; IPI:UniProtKB. ion channel binding; IPI:BHF-UCL. kinase binding; IPI:UniProtKB. mu-type opioid receptor binding; IEA:Ensembl. potassium channel regulator activity; IDA:BHF-UCL. pr…		------------------------------------------------------------------		EGPYSISVLYGDEEVPR	DimethNter0	Mitochondrial	1,2	Proteolysis	Proteolysis	2647	1516	NYVPSR|E-1516					------------------------------------------------------------------		0.234953	0.274684	0.148483	0.234953
	------------------------------------------------------------------		299	MT131_cell_3B_TAILS_20140704	52.764	6311	19	1225.7	2	58.819	1.7584e-09		------------------------------------------------------------------		60S ribosomal protein L13a	RPL13A	P40429	No	Associated with ribosomes but is not required for canonical ribosome function and has extra-ribosomal functions. Component of the GAIT (gamma interferon-activated inhibitor of translation) complex which mediates interferon-gamma-induced transcript-selective translation inhibition in inflammation processes. Upon interferon-gamma activation and subsequent phosphorylation dissociates from the riboso…	cellular response to interferon-gamma; IDA:UniProtKB. negative regulation of formation of translation preinitiation complex; IDA:UniProtKB. negative regulation of translation; IDA:UniProtKB. nuclear-transcribed mRNA catabolic process, nonsense-mediated decay; TAS:Reactome. rRNA processing; TAS:Reactome. SRP-dependent cotranslational protein targeting to membrane; TAS:Reactome. translation; NAS:Un…	cytoplasm; IDA:UniProtKB. cytosol; TAS:Reactome. cytosolic large ribosomal subunit; IDA:UniProtKB. focal adhesion; IDA:UniProtKB. GAIT complex; IDA:UniProtKB. intracellular ribonucleoprotein complex; IDA:UniProtKB. large ribosomal subunit; TAS:ProtInc. membrane; IDA:UniProtKB. nucleolus; IDA:UniProtKB. nucleus; IDA:UniProtKB.	mRNA binding; IBA:GO_Central. RNA binding; IDA:UniProtKB. structural constituent of ribosome; IBA:GO_Central.		------------------------------------------------------------------		AEVQVLVLDGR	DimethNter0	Both	1	Mature	Initiator methionine removal	203	2	M|A-2	COFRADIC;other				------------------------------------------------------------------		0.233886	0.233886	0.016704	0.39922	0.41873	0.529741	0.41873	0.167515
	------------------------------------------------------------------		2335	MT132_mito_3A_TAILS_20140704	44.799	5038	3	962.519	2	41.122	0.024912		------------------------------------------------------------------		Stress-70 protein, mitochondrial	HSPA9	P38646	Yes	Chaperone protein which is implicated in the control of cell proliferation and cellular aging. Plays a role in the erythropoiesis process. {ECO:0000269|PubMed:21123823, ECO:0000269|PubMed:23501103}.	erythrocyte differentiation; IMP:UniProtKB. negative regulation of apoptotic process; TAS:UniProtKB. negative regulation of erythrocyte differentiation; IMP:UniProtKB. negative regulation of hematopoietic stem cell differentiation; IEA:Ensembl. protein export from nucleus; IEA:Ensembl. protein folding; IEA:InterPro.	cytoplasm; TAS:ProtInc. extracellular exosome; IDA:UniProtKB. extracellular matrix; IDA:BHF-UCL. focal adhesion; IDA:UniProtKB. mitochondrial nucleoid; IDA:BHF-UCL. mitochondrion; IDA:HPA. myelin sheath; IEA:Ensembl. nucleolus; IEA:UniProtKB-SubCell.	ATP binding; IEA:UniProtKB-KW. RNA binding; IDA:UniProtKB. ubiquitin protein ligase binding; IPI:ParkinsonsUK-UCL. unfolded protein binding; TAS:UniProtKB.		------------------------------------------------------------------		TVQDLFGR	DimethNter0	Mitochondrial	1	Proteolysis	Proteolysis	679	398	MPKVQQ|T-398			351		------------------------------------------------------------------		0.233263	0.197877	0.233263	0.485376
	------------------------------------------------------------------		1295	MT132_cell_3B_TAILS_20140704	33.667	3264	3	1124.49	2	63.3	0.011189		------------------------------------------------------------------		DNA polymerase delta subunit 2	POLD2	P49005	No	As a component of the trimeric and tetrameric DNA polymerase delta complexes (Pol-delta3 and Pol-delta4, respectively), plays a role in high fidelity genome replication, including in lagging strand synthesis, and repair (PubMed:12403614, PubMed:16510448, PubMed:19074196, PubMed:20334433, PubMed:24035200). Pol-delta3 and Pol-delta4 are characterized by the absence or the presence of POLD4. They ex…	cellular response to DNA damage stimulus; IBA:GO_Central. DNA damage response, detection of DNA damage; TAS:Reactome. DNA ligation; TAS:Reactome. DNA replication; TAS:ProtInc. DNA strand elongation involved in DNA replication; IBA:GO_Central. mismatch repair; TAS:Reactome. nucleotide-excision repair, DNA gap filling; TAS:Reactome. nucleotide-excision repair, DNA incision; TAS:Reactome. nucleotide…	delta DNA polymerase complex; IBA:GO_Central. nucleoplasm; IDA:HPA. nucleus; TAS:ProtInc.	DNA binding; IEA:InterPro. DNA-directed DNA polymerase activity; TAS:Reactome.		------------------------------------------------------------------		MFSEQAAQR	Oxidation (M);Acetyl (any N-term)	Both	1	Mature	Natural	469	1	|M-1	COFRADIC;other				------------------------------------------------------------------		0.233064	0.0425605		0.423567	0.172965	0.252714		0.0932158
	------------------------------------------------------------------		1180	MT140_1-cell_TAILS_141024	50.196	5974	48	1085.55	2	46.389	0.0092977		------------------------------------------------------------------		PRA1 family protein 3	ARL6IP5	O75915	No	Regulates intracellular concentrations of taurine and glutamate. Negatively modulates SLC1A1/EAAC1 glutamate transport activity by decreasing its affinity for glutamate in a PKC activity-dependent manner. May be involved in membrane traffic. {ECO:0000250|UniProtKB:Q8R5J9, ECO:0000250|UniProtKB:Q9ES40}.	intrinsic apoptotic signaling pathway in response to oxidative stress; IDA:UniProtKB. L-glutamate transport; ISS:UniProtKB. negative regulation of L-glutamate transport; ISS:UniProtKB. negative regulation of mitochondrial membrane potential; IMP:UniProtKB. positive regulation of apoptotic process; IMP:UniProtKB. positive regulation of cysteine-type endopeptidase activity involved in apoptotic pro…	cytoskeleton; IEA:UniProtKB-SubCell. endoplasmic reticulum membrane; IEA:UniProtKB-SubCell. extracellular exosome; IDA:UniProtKB. integral component of membrane; IEA:UniProtKB-KW. membrane; IDA:UniProtKB. plasma membrane; IEA:UniProtKB-SubCell.	Molecular Function not found.		------------------------------------------------------------------		MDVNIAPLR	Oxidation (M);Acetyl (any N-term)	Both	1	Mature	Natural	188	1	|M-1	COFRADIC;other				------------------------------------------------------------------		0.232086	0.192462	0.232086	0.335089	0.133642	0.133642	0.119524	0.198174	-0.113164
	------------------------------------------------------------------		2330	MT131_cell_3B_TAILS_20140704	63.145	7554	8	1080.63	2	97.431	0.018723		------------------------------------------------------------------		Acylglycerol kinase, mitochondrial	AGK	Q53H12	Yes	Lipid kinase that can phosphorylate both monoacylglycerol and diacylglycerol to form lysophosphatidic acid (LPA) and phosphatidic acid (PA), respectively. Does not phosphorylate sphingosine. Overexpression increases the formation and secretion of LPA, resulting in transactivation of EGFR and activation of the downstream MAPK signaling pathway, leading to increased cell growth. {ECO:0000269|PubMed…	ceramide biosynthetic process; IEA:Ensembl. glycerolipid metabolic process; IEA:UniProtKB-UniPathway. long-chain fatty-acyl-CoA biosynthetic process; TAS:Reactome.	cytosol; TAS:Reactome. intracellular membrane-bounded organelle; IDA:HPA. mitochondrial outer membrane; TAS:Reactome. mitochondrion; IDA:HPA.	acylglycerol kinase activity; TAS:Reactome. ATP binding; IEA:UniProtKB-KW. ceramide kinase activity; IEA:Ensembl. diacylglycerol kinase activity; IEA:UniProtKB-EC. NAD+ kinase activity; IEA:InterPro.		------------------------------------------------------------------		TVFFKTLR	Acetyl (any N-term)	Both	1,2	Mature	Initiator methionine removal	422	2	M|T-2					------------------------------------------------------------------		0.231132	0.217955	0.231132	0.380332	0.195452	0.0383548	0.195452	0.22358
	------------------------------------------------------------------		328	MT132_mito_3B_TAILS_20140704	38.35	4021	33	1790.89	2;3	140.7	7.1768e-17		------------------------------------------------------------------		Ras-related protein Rab-32	RAB32	Q13637	Yes	Acts as an A-kinase anchoring protein by binding to the type II regulatory subunit of protein kinase A and anchoring it to the mitochondrion. Also involved in synchronization of mitochondrial fission (PubMed:12186851). Plays a role in the maturation of phagosomes that engulf pathogens, such as S.aureus and M.tuberculosis (PubMed:21255211). Plays an important role in the control of melanin product…	antigen processing and presentation; IMP:UniProtKB. endosome to melanosome transport; IMP:ParkinsonsUK-UCL. melanosome assembly; IDA:UniProtKB. membrane organization; TAS:Reactome. mitochondrion organization; IMP:ParkinsonsUK-UCL. phagosome maturation; IMP:UniProtKB. protein localization to membrane; IMP:ParkinsonsUK-UCL. vesicle-mediated transport; IEA:InterPro.	cytosol; TAS:Reactome. early endosome; IDA:ParkinsonsUK-UCL. endoplasmic reticulum; IDA:ParkinsonsUK-UCL. ER-mitochondrion membrane contact site; IDA:ParkinsonsUK-UCL. melanosome; IDA:ParkinsonsUK-UCL. melanosome membrane; IDA:UniProtKB. membrane; IDA:ParkinsonsUK-UCL. mitochondrial outer membrane; IDA:UniProtKB. mitochondrion; IDA:ParkinsonsUK-UCL. phagocytic vesicle; IDA:UniProtKB. phagocytic v…	AP-1 adaptor complex binding; IPI:ParkinsonsUK-UCL. AP-3 adaptor complex binding; IPI:ParkinsonsUK-UCL. BLOC-2 complex binding; IPI:ParkinsonsUK-UCL. GTP binding; NAS:ParkinsonsUK-UCL. GTP-dependent protein binding; IPI:ParkinsonsUK-UCL. GTPase activity; IDA:UniProtKB.		------------------------------------------------------------------		AGGGAGDPGLGAAAAPAPETR	DimethNter0	Both	1	Mature	Initiator methionine removal	225	2	M|A-2	other;COFRADIC	MAP12			------------------------------------------------------------------		0.230702	0.175545	0.230702	0.306446	-0.036871	-0.146124	0.0973228	-0.036871
	------------------------------------------------------------------		904	MT131_mito_1_TAILS_20140704	38.771	4889	12	883.513	2	35.642	0.0049472		------------------------------------------------------------------		Glycosylphosphatidylinositol anchor attachment 1 protein	GPAA1	O43292	No	Essential for GPI-anchoring of precursor proteins but not for GPI synthesis. Acts before or during formation of the carbonyl intermediate. {ECO:0000269|PubMed:9468317}.	attachment of GPI anchor to protein; TAS:UniProtKB. protein complex assembly; NAS:UniProtKB. protein retention in ER lumen; NAS:UniProtKB.	endoplasmic reticulum membrane; TAS:Reactome. GPI-anchor transamidase complex; TAS:UniProtKB. membrane; IDA:UniProtKB.	tubulin binding; NAS:UniProtKB.		------------------------------------------------------------------		GLLSDPVR	DimethNter0	Both	1,2	Mature	Initiator methionine removal	621	2	M|G-2					------------------------------------------------------------------		0.22866	0.130288	0.22866	0.273601	0.0890279		0.148185	0.0298712
	------------------------------------------------------------------		2305	MT132_mito_1A_TAILS_20140704	35.473	3483	3	1133.56	2	66.02	0.0015934		------------------------------------------------------------------		ATP synthase subunit alpha, mitochondrial	ATP5A1	P25705	Yes	Mitochondrial membrane ATP synthase (F(1)F(0) ATP synthase or Complex V) produces ATP from ADP in the presence of a proton gradient across the membrane which is generated by electron transport complexes of the respiratory chain. F-type ATPases consist of two structural domains, F(1) - containing the extramembraneous catalytic core, and F(0) - containing the membrane proton channel, linked togethe…	ATP biosynthetic process; IMP:CAFA. embryo development; ISS:UniProtKB. lipid metabolic process; ISS:UniProtKB. mitochondrial ATP synthesis coupled proton transport; TAS:Reactome. negative regulation of endothelial cell proliferation; IMP:UniProtKB. positive regulation of blood vessel endothelial cell migration; IGI:CAFA.	extracellular exosome; IDA:UniProtKB. extracellular matrix; IDA:BHF-UCL. membrane; IDA:UniProtKB. mitochondrial inner membrane; IDA:UniProtKB. mitochondrial matrix; TAS:Reactome. mitochondrial proton-transporting ATP synthase complex; IDA:UniProtKB. mitochondrion; IDA:UniProtKB. myelin sheath; IEA:Ensembl. plasma membrane; IDA:UniProtKB. proton-transporting ATP synthase complex; IDA:CAFA. proton-…	angiostatin binding; IPI:CAFA. ATP binding; ISS:UniProtKB. MHC class I protein binding; IDA:UniProtKB. proton-transporting ATP synthase activity, rotational mechanism; IMP:CAFA. RNA binding; IDA:UniProtKB. transmembrane transporter activity; IC:UniProtKB.		------------------------------------------------------------------		TSVDLEETGR	DimethNter0	Both	1,2	Proteolysis	Proteolysis	553	64	RILGAD|T-64	Subtiligase Based Positive Selection	GRAB	20		------------------------------------------------------------------		0.227526	0.227526	0.000175687	0.352028	0.61606		0.580608	0.651512
	------------------------------------------------------------------		2253	MT132_mito_2B_TAILS_20140704	39.031	4317	4	1305.66	2	50.317	0.0008707		------------------------------------------------------------------		ATP synthase subunit beta, mitochondrial	ATP5B	P06576	Yes	Mitochondrial membrane ATP synthase (F(1)F(0) ATP synthase or Complex V) produces ATP from ADP in the presence of a proton gradient across the membrane which is generated by electron transport complexes of the respiratory chain. F-type ATPases consist of two structural domains, F(1) - containing the extramembraneous catalytic core, and F(0) - containing the membrane proton channel, linked togethe…	angiogenesis; IMP:UniProtKB. ATP biosynthetic process; IMP:UniProtKB. generation of precursor metabolites and energy; NAS:UniProtKB. lipid metabolic process; IEA:Ensembl. mitochondrial ATP synthesis coupled proton transport; TAS:Reactome. mitochondrion organization; TAS:Reactome. negative regulation of cell adhesion involved in substrate-bound cell migration; IEA:Ensembl. osteoblast differentiati…	cell surface; IDA:UniProtKB. extracellular exosome; IDA:UniProtKB. extracellular matrix; IDA:BHF-UCL. membrane; IDA:UniProtKB. mitochondrial matrix; TAS:Reactome. mitochondrial membrane; IDA:UniProtKB. mitochondrial nucleoid; IDA:BHF-UCL. mitochondrial proton-transporting ATP synthase complex; IDA:UniProtKB. mitochondrial proton-transporting ATP synthase, catalytic core; NAS:UniProtKB. mitochondr…	angiostatin binding; IPI:CAFA. ATP binding; IEA:UniProtKB-KW. MHC class I protein binding; IDA:UniProtKB. proton-transporting ATP synthase activity, rotational mechanism; IMP:CAFA. proton-transporting ATPase activity, rotational mechanism; IMP:UniProtKB. transmembrane transporter activity; IC:UniProtKB. transporter activity; NAS:UniProtKB.		------------------------------------------------------------------		TIAMDGTEGLVR	Oxidation (M);DimethNter0	Mitochondrial	1	Proteolysis	Proteolysis	529	110	GESTVR|T-110	Subtiligase Based Positive Selection;unknown		62		------------------------------------------------------------------		0.227511	0.227511	0.0694373	0.251796
	------------------------------------------------------------------		127	MT132_mito_1A_TAILS_20140704	30.263	2676	13	1657.91	3	61.063	1.1475e-11		------------------------------------------------------------------		Prohibitin-2	PHB2	Q99623	Yes	Acts as a mediator of transcriptional repression by nuclear hormone receptors via recruitment of histone deacetylases (By similarity). Functions as an estrogen receptor (ER)-selective coregulator that potentiates the inhibitory activities of antiestrogens and represses the activity of estrogens. Competes with NCOA1 for modulation of ER transcriptional activity. Probably involved in regulating mit…	mammary gland alveolus development; IEA:Ensembl. mammary gland branching involved in thelarche; IEA:Ensembl. mitochondrion organization; IMP:UniProtKB. negative regulation of apoptotic process; IMP:UniProtKB. negative regulation of intracellular estrogen receptor signaling pathway; IEA:Ensembl. negative regulation of mammary gland epithelial cell proliferation; IEA:Ensembl. negative regulation of…	cell periphery; IDA:UniProtKB. cell surface; IDA:UniProtKB. cytoplasm; IDA:UniProtKB. extracellular exosome; IDA:UniProtKB. mitochondrial inner membrane; ISS:UniProtKB. mitochondrial outer membrane; IDA:UniProtKB. mitochondrion; IDA:UniProtKB. nuclear matrix; IDA:UniProtKB. nucleus; IDA:UniProtKB. protein complex; IDA:UniProtKB.	amide binding; IPI:UniProtKB. estrogen receptor binding; NAS:UniProtKB. protein C-terminus binding; IPI:UniProtKB. protein N terminus binding; IPI:UniProtKB.		------------------------------------------------------------------		AAQNISKTIATSQNR	DimethNter0	Mitochondrial	1,2	Proteolysis	Proteolysis	299	256	KLRKIR|A-256					------------------------------------------------------------------		0.227363	0.0842373	0.236212	0.227363
	------------------------------------------------------------------		266	MT132_cell_1A_TAILS_20140704	64.353	8364	32	1951.06	2	105.72	1.1667e-06		------------------------------------------------------------------		Apoptotic chromatin condensation inducer in the nucleus	ACIN1	Q9UKV3	No	Auxiliary component of the splicing-dependent multiprotein exon junction complex (EJC) deposited at splice junction on mRNAs. The EJC is a dynamic structure consisting of core proteins and several peripheral nuclear and cytoplasmic associated factors that join the complex only transiently either during EJC assembly or during subsequent mRNA metabolism. Component of the ASAP complexes which bind R…	apoptotic chromosome condensation; IDA:UniProtKB. erythrocyte differentiation; IEP:UniProtKB. execution phase of apoptosis; TAS:Reactome. mRNA processing; IEA:UniProtKB-KW. negative regulation of mRNA splicing, via spliceosome; IDA:UniProtKB. positive regulation of apoptotic process; IDA:UniProtKB. positive regulation of monocyte differentiation; IEP:UniProtKB. RNA splicing; IEA:UniProtKB-KW.	ASAP complex; IDA:UniProtKB. cytosol; IDA:HPA. nuclear speck; IDA:UniProtKB. nucleolus; IEA:Ensembl. nucleoplasm; IDA:HPA. nucleus; IDA:UniProtKB. plasma membrane; IDA:HPA.	ATPase activity; NAS:UniProtKB. enzyme binding; NAS:UniProtKB. nucleic acid binding; NAS:UniProtKB. RNA binding; IDA:UniProtKB.		------------------------------------------------------------------		AELEEVTLDGKPLQALR	Acetyl (any N-term)	Both	1,5	Proteolysis	Proteolysis	1341	60	STSRKM|A-60					------------------------------------------------------------------		0.225428		0.437694	0.0131613	0.18547	0.132792	0.18547	0.227727
	------------------------------------------------------------------		1998	MT132_mito_1B_TAILS_20140704	35.48	3626	2	1172.67	3	18.339	0.018686		------------------------------------------------------------------		Neutral alpha-glucosidase AB	GANAB	Q14697	No	Cleaves sequentially the 2 innermost alpha-1,3-linked glucose residues from the Glc(2)Man(9)GlcNAc(2) oligosaccharide precursor of immature glycoproteins (PubMed:10929008). Required for PKD1/Polycystin-1 and PKD2/Polycystin-2 maturation and localization to the cell surface and cilia (PubMed:27259053). {ECO:0000269|PubMed:10929008, ECO:0000269|PubMed:27259053}.	carbohydrate metabolic process; IEA:InterPro. protein folding; TAS:Reactome.	endoplasmic reticulum lumen; TAS:Reactome. extracellular exosome; IDA:UniProtKB. extracellular matrix; IDA:BHF-UCL. glucosidase II complex; IEA:Ensembl. Golgi apparatus; IEA:UniProtKB-SubCell. melanosome; IEA:UniProtKB-SubCell. membrane; IDA:UniProtKB.	carbohydrate binding; IEA:InterPro. glucan 1,3-alpha-glucosidase activity; IEA:UniProtKB-EC. RNA binding; IDA:UniProtKB.		------------------------------------------------------------------		SIRPGLSPYR	DimethNter0	Mitochondrial	1,2	Proteolysis	Proteolysis	944	52	FCKRQR|S-52					------------------------------------------------------------------		0.225272	0.466821	-0.0162776
	------------------------------------------------------------------		208	MT132_cell_1B_TAILS_20140704	32.764	3389	43	1309.66	2	83.91	4.0868e-08		------------------------------------------------------------------		Transmembrane protein 245	TMEM245	Q9H330	No	Function not found.	Biological Process not found.	integral component of membrane; NAS:UniProtKB.	Molecular Function not found.		------------------------------------------------------------------		ADGGGPKDAPSLR	Acetyl (any N-term)	Both	1,2,4	Mature	Initiator methionine removal	911	2	M|A-2					------------------------------------------------------------------		0.223092	0.223092	0.218597	0.445851	0.0995796	0.0995796	0.0976688	0.130885	0.113454
	------------------------------------------------------------------		2297	MT131_cell_3A_TAILS_20140704	45.925	5470	30	1085.58	2	53.601	3.559e-07		------------------------------------------------------------------		HEAT repeat-containing protein 1	HEATR1	Q9H583	No	Ribosome biogenesis factor. Involved in nucleolar processing of pre-18S ribosomal RNA. Required for optimal pre- ribosomal RNA transcription by RNA polymerase I. {ECO:0000269|PubMed:17699751}.	maturation of SSU-rRNA from tricistronic rRNA transcript (SSU-rRNA, 5.8S rRNA, LSU-rRNA); IBA:GO_Central. positive regulation of rRNA processing; IMP:UniProtKB. positive regulation of transcription from RNA polymerase I promoter; IMP:UniProtKB. rRNA processing; TAS:Reactome. transcription, DNA-templated; IEA:UniProtKB-KW.	90S preribosome; IBA:GO_Central. fibrillar center; IDA:HPA. membrane; IDA:UniProtKB. mitochondrion; IDA:HPA. nucleolus; IDA:UniProtKB. nucleoplasm; TAS:Reactome. small-subunit processome; IBA:GO_Central. t-UTP complex; IBA:GO_Central.	RNA binding; IDA:UniProtKB. snoRNA binding; IBA:GO_Central.		------------------------------------------------------------------		TSLAQQLQR	Acetyl (any N-term)	Both	1	Mature	Initiator methionine removal	2144	2	M|T-2	COFRADIC;other				------------------------------------------------------------------		0.221758		0.0839731	0.359542	0.209138	-0.199457	0.258654	0.209138
	------------------------------------------------------------------		869	MT132_mito_2A_TAILS_20140704	54.574	7102	7	931.549	2	19.209	0.0062029		------------------------------------------------------------------		Protein disulfide-isomerase A3	PDIA3	P30101	No	Function not found.	antigen processing and presentation of exogenous peptide antigen via MHC class I, TAP-dependent; TAS:Reactome. antigen processing and presentation of peptide antigen via MHC class I; TAS:Reactome. cell redox homeostasis; IEA:InterPro. positive regulation of extrinsic apoptotic signaling pathway; IEA:Ensembl. protein folding; TAS:Reactome. protein folding in endoplasmic reticulum; TAS:ParkinsonsUK…	cell surface; IDA:MGI. endoplasmic reticulum; IDA:UniProtKB. endoplasmic reticulum lumen; TAS:Reactome. extracellular exosome; IDA:UniProtKB. extracellular space; IDA:UniProtKB. focal adhesion; IDA:UniProtKB. melanosome; IEA:UniProtKB-SubCell. myelin sheath; IEA:Ensembl. nucleus; IDA:UniProtKB. phagocytic vesicle; TAS:Reactome. recycling endosome membrane; TAS:Reactome.	cysteine-type endopeptidase activity; TAS:ProtInc. disulfide oxidoreductase activity; TAS:ParkinsonsUK-UCL. peptide disulfide oxidoreductase activity; IDA:UniProtKB. phospholipase C activity; TAS:ProtInc. protein disulfide isomerase activity; IBA:GO_Central. RNA binding; IDA:UniProtKB.		------------------------------------------------------------------		GEGIILFR	DimethNter0	Both	1	Proteolysis	Proteolysis	505	200	NEYDDN|G-200					------------------------------------------------------------------		0.221336	0.266459	0.176212		0.228557		0.396004	0.0611108
	------------------------------------------------------------------		697	MT132_mito_1A_TAILS_20140704	23.695	1778	1	1727.98	4	25.647	0.0318		------------------------------------------------------------------		Myosin-9	MYH9	P35579	No	Cellular myosin that appears to play a role in cytokinesis, cell shape, and specialized functions such as secretion and capping. During cell spreading, plays an important role in cytoskeleton reorganization, focal contacts formation (in the margins but not the central part of spreading cells), and lamellipodial retraction; this function is mechanically antagonized by MYH10. {ECO:0000269|PubMed:20…	actin cytoskeleton reorganization; IMP:UniProtKB. actin filament-based movement; IDA:UniProtKB. actomyosin structure organization; IDA:UniProtKB. angiogenesis; IDA:UniProtKB. blood vessel endothelial cell migration; IMP:UniProtKB. cytokinetic process; IMP:UniProtKB. establishment of meiotic spindle localization; IEA:Ensembl. establishment of T cell polarity; IEA:Ensembl. in utero embryonic develo…	actin cytoskeleton; IDA:UniProtKB. actomyosin; IDA:UniProtKB. actomyosin contractile ring; IDA:UniProtKB. brush border; IEA:Ensembl. cell leading edge; IDA:UniProtKB. cell-cell adherens junction; IEA:Ensembl. cleavage furrow; IDA:UniProtKB. cytoplasm; IDA:UniProtKB. cytosol; IDA:UniProtKB. extracellular exosome; IDA:UniProtKB. extracellular matrix; IDA:BHF-UCL. focal adhesion; IEA:Ensembl. immuno…	actin binding; IDA:MGI. actin filament binding; IDA:UniProtKB. actin-dependent ATPase activity; IDA:MGI. ADP binding; IDA:MGI. ATP binding; IDA:MGI. ATPase activity; IDA:UniProtKB. cadherin binding; IDA:BHF-UCL. calmodulin binding; IEA:UniProtKB-KW. microfilament motor activity; IDA:UniProtKB. motor activity; NAS:UniProtKB. protein anchor; IMP:UniProtKB. protein domain specific binding; IPI:UniPr…		------------------------------------------------------------------		DEQSEEKKKQLVR	DimethNter0	Both	1,2	Proteolysis	Proteolysis	1960	1577	RDLQGR|D-1577					------------------------------------------------------------------		0.221311	0.119031	0.307635	0.221311	0.274657		0.274657
	------------------------------------------------------------------		824	MT132_mito_2B_TAILS_20140704	25.252	1988	2	1376.66	3	35.463	0.010359		------------------------------------------------------------------		Carbamoyl-phosphate synthase [ammonia], mitochondrial	CPS1	P31327	Yes	Involved in the urea cycle of ureotelic animals where the enzyme plays an important role in removing excess ammonia from the cell.	'de novo' pyrimidine nucleobase biosynthetic process; IEA:InterPro. anion homeostasis; IEA:Ensembl. carbamoyl phosphate biosynthetic process; IMP:UniProtKB. cellular response to ammonia; IMP:BHF-UCL. cellular response to cAMP; IEA:Ensembl. cellular response to fibroblast growth factor stimulus; IEA:Ensembl. cellular response to glucagon stimulus; IEA:Ensembl. cellular response to oleic acid; IEA:…	mitochondrial inner membrane; IEA:Ensembl. mitochondrial matrix; TAS:Reactome. mitochondrial nucleoid; IDA:BHF-UCL. nucleolus; IDA:HPA. protein complex; IEA:Ensembl.	ATP binding; IEA:UniProtKB-KW. calcium ion binding; IEA:Ensembl. carbamoyl-phosphate synthase (ammonia) activity; IMP:BHF-UCL. carbamoyl-phosphate synthase (glutamine-hydrolyzing) activity; IEA:InterPro. endopeptidase activity; IEA:Ensembl. glutamate binding; IEA:Ensembl. modified amino acid binding; IDA:UniProtKB. phospholipid binding; IEA:Ensembl. protein complex binding; IEA:Ensembl.		------------------------------------------------------------------		EVEMDAVGKDGR	Oxidation (M);DimethNter0	Both	1,2,3	Proteolysis	Proteolysis	1500	1175	FVEGAR|E-1175					------------------------------------------------------------------		0.220955	0.198249	0.220955	0.255828	-0.0310387		-0.0310387
	------------------------------------------------------------------		1821	MT132_mito_1A_TAILS_20140704	42.156	4586	1	1897.04	3	51.801	0.00082379		------------------------------------------------------------------		Mitochondrial-processing peptidase subunit beta	PMPCB	O75439	Yes	Cleaves presequences (transit peptides) from mitochondrial protein precursors. {ECO:0000250}.	aerobic respiration; IBA:GO_Central. mitochondrial electron transport, ubiquinol to cytochrome c; IBA:GO_Central. protein processing; IBA:GO_Central.	mitochondrial matrix; IEA:UniProtKB-SubCell. mitochondrial respiratory chain complex III; IBA:GO_Central. mitochondrion; IDA:HPA.	metalloendopeptidase activity; IBA:GO_Central. zinc ion binding; IBA:GO_Central.		------------------------------------------------------------------		RSTQAATQVVLNVPETR	DimethNter0	Both	1	Targeting peptide loss	MTS removal (-3 to -2)	489	43	FGENRL|R-43	unknown;Subtiligase Based Positive Selection		-3		------------------------------------------------------------------		0.218537	0.218537	0.2038	0.460928	0.186845	0.186845
	------------------------------------------------------------------		936	MT131_mito_2_TAILS_20140704	52.432	6555	5	1642.87	2	63.936	4.0649e-05		------------------------------------------------------------------		Protein disulfide-isomerase A6	PDIA6	Q15084	No	May function as a chaperone that inhibits aggregation of misfolded proteins. Plays a role in platelet aggregation and activation by agonists such as convulxin, collagen and thrombin. {ECO:0000269|PubMed:12204115, ECO:0000269|PubMed:15466936}.	apoptotic cell clearance; IBA:GO_Central. cell redox homeostasis; IEA:InterPro. IRE1-mediated unfolded protein response; TAS:Reactome. protein folding; TAS:ProtInc. response to endoplasmic reticulum stress; IBA:GO_Central.	cytosol; IDA:HPA. endoplasmic reticulum; IDA:HPA. endoplasmic reticulum chaperone complex; ISS:ParkinsonsUK-UCL. endoplasmic reticulum lumen; IEA:UniProtKB-SubCell. endoplasmic reticulum membrane; TAS:Reactome. endoplasmic reticulum-Golgi intermediate compartment; IDA:UniProtKB. extracellular exosome; IDA:UniProtKB. extracellular space; IDA:UniProtKB. melanosome; IEA:UniProtKB-SubCell. plasma mem…	peptide disulfide oxidoreductase activity; IDA:UniProtKB. protein disulfide isomerase activity; IBA:GO_Central.		------------------------------------------------------------------		GSTAPVGGGAFPTIVER	DimethNter0	Mitochondrial	1,2	Proteolysis	Proteolysis	440	393	ELSFGR|G-393					------------------------------------------------------------------		0.217695	0.217695	0.0433755	0.353136
	------------------------------------------------------------------		873	MT131_mito_1_TAILS_20140704	37.912	4284	9	1490.72	2	91.151	6.0278e-05		------------------------------------------------------------------		Fructose-bisphosphate aldolase A	ALDOA	P04075	No	Plays a key role in glycolysis and gluconeogenesis. In addition, may also function as scaffolding protein (By similarity). {ECO:0000250}.	actin filament organization; TAS:BHF-UCL. ATP biosynthetic process; IMP:BHF-UCL. canonical glycolysis; TAS:Reactome. fructose 1,6-bisphosphate metabolic process; IDA:BHF-UCL. fructose metabolic process; IMP:BHF-UCL. gluconeogenesis; TAS:Reactome. glycolytic process; IMP:BHF-UCL. muscle cell cellular homeostasis; IMP:BHF-UCL. neutrophil degranulation; TAS:Reactome. platelet degranulation; TAS:Reac…	actin cytoskeleton; IDA:BHF-UCL. cytosol; IDA:HPA. extracellular exosome; IDA:UniProtKB. extracellular region; TAS:Reactome. extracellular space; IDA:UniProtKB. ficolin-1-rich granule lumen; TAS:Reactome. I band; TAS:BHF-UCL. M band; IEA:UniProtKB-SubCell. membrane; IDA:UniProtKB. nucleus; IDA:UniProtKB. platelet alpha granule lumen; TAS:Reactome. secretory granule lumen; TAS:Reactome. tertiary g…	actin binding; TAS:BHF-UCL. cadherin binding; IDA:BHF-UCL. cytoskeletal protein binding; IDA:BHF-UCL. fructose binding; IDA:BHF-UCL. fructose-bisphosphate aldolase activity; IDA:BHF-UCL. identical protein binding; IPI:IntAct. RNA binding; IDA:UniProtKB. tubulin binding; TAS:BHF-UCL.		------------------------------------------------------------------		GETTTQGLDGLSER	DimethNter0	Both	1,2	Proteolysis	Proteolysis	364	121	PLAGTN|G-121	Subtiligase Based Positive Selection	CATB			------------------------------------------------------------------		0.217573	0.217573	0.542076	0.177596	0.27524		0.116574	0.433907
	------------------------------------------------------------------		2326	MT132_cell_1A_TAILS_20140704	65.977	8371	34	1711.81	2	121.7	8.2358e-12		------------------------------------------------------------------		Protein transport protein Sec23A	SEC23A	Q15436	No	Component of the COPII coat, that covers ER-derived vesicles involved in transport from the endoplasmic reticulum to the Golgi apparatus. COPII acts in the cytoplasm to promote the transport of secretory, plasma membrane, and vacuolar proteins from the endoplasmic reticulum to the Golgi complex.	antigen processing and presentation of exogenous peptide antigen via MHC class II; TAS:Reactome. antigen processing and presentation of peptide antigen via MHC class I; TAS:Reactome. COPII vesicle coating; TAS:Reactome. ER to Golgi vesicle-mediated transport; TAS:Reactome. intracellular protein transport; IEA:InterPro. vesicle-mediated transport; TAS:ProtInc.	COPII vesicle coat; IEA:InterPro. cytosol; TAS:Reactome. endoplasmic reticulum; TAS:ProtInc. endoplasmic reticulum membrane; TAS:Reactome. ER to Golgi transport vesicle; IEA:Ensembl. ER to Golgi transport vesicle membrane; TAS:Reactome. Golgi membrane; IEA:UniProtKB-SubCell. perinuclear region of cytoplasm; IEA:Ensembl. smooth endoplasmic reticulum membrane; IEA:UniProtKB-SubCell.	zinc ion binding; IEA:InterPro.		------------------------------------------------------------------		TTYLEFIQQNEER	Acetyl (any N-term)	Both	1	Mature	Initiator methionine removal	765	2	M|T-2	COFRADIC;other				------------------------------------------------------------------		0.21703	0.219976	0.21703	0.0801035	0.101835	0.139463	0.0992961	0.101835	0.257215
	------------------------------------------------------------------		1051	MT131_mito_2_TAILS_20140704	44.155	5255	1	1401.8	3	16.228	0.026174		------------------------------------------------------------------		Polyubiquitin-B	UBA52	P0CG47	No	Ubiquitin: Exists either covalently attached to another protein, or free (unanchored). When covalently bound, it is conjugated to target proteins via an isopeptide bond either as a monomer (monoubiquitin), a polymer linked via different Lys residues of the ubiquitin (polyubiquitin chains) or a linear polymer linked via the initiator Met of the ubiquitin (linear polyubiquitin chains). Polyubiquiti…	activation of MAPK activity; TAS:Reactome. anaphase-promoting complex-dependent catabolic process; TAS:Reactome. cellular protein metabolic process; TAS:Reactome. DNA damage response, detection of DNA damage; TAS:Reactome. DNA damage response, signal transduction by p53 class mediator resulting in cell cycle arrest; TAS:Reactome. endoplasmic reticulum mannose trimming; TAS:Reactome. endosomal tra…	cytosol; TAS:Reactome. endocytic vesicle membrane; TAS:Reactome. endoplasmic reticulum quality control compartment; IEA:GOC. endosome membrane; TAS:Reactome. extracellular exosome; IDA:UniProtKB. extracellular space; IDA:UniProtKB. mitochondrial outer membrane; TAS:Reactome. mitochondrion; IDA:MGI. neuron projection; IDA:MGI. neuronal cell body; IDA:MGI. nucleoplasm; TAS:Reactome. nucleus; IDA:Un…	Molecular Function not found.		------------------------------------------------------------------		LIFAGKQLEDGR	DimethNter0	Both	1	Proteolysis	Proteolysis	229	(Multiple possible sites)	(Multiple possible sites)					------------------------------------------------------------------		0.216803	0.269181	0.164424		0.0426903		0.0684539	0.0169266
	------------------------------------------------------------------		1025	MT132_mito_2B_TAILS_20140704	31.235	2913	2	1229.7	3	19.613	0.0063459		------------------------------------------------------------------		Keratin, type I cytoskeletal 18	KRT18	P05783	No	Involved in the uptake of thrombin-antithrombin complexes by hepatic cells (By similarity). When phosphorylated, plays a role in filament reorganization. Involved in the delivery of mutated CFTR to the plasma membrane. Together with KRT8, is involved in interleukin-6 (IL-6)-mediated barrier protection. {ECO:0000250, ECO:0000269|PubMed:15529338, ECO:0000269|PubMed:16424149, ECO:0000269|PubMed:1721…	anatomical structure morphogenesis; TAS:ProtInc. cell cycle; IEA:UniProtKB-KW. cornification; TAS:Reactome. extrinsic apoptotic signaling pathway; IEA:Ensembl. Golgi to plasma membrane CFTR protein transport; IDA:UniProtKB. hepatocyte apoptotic process; IEA:Ensembl. intermediate filament cytoskeleton organization; IDA:UniProtKB. keratinization; TAS:Reactome. negative regulation of apoptotic proce…	cell periphery; IEA:Ensembl. cell-cell adherens junction; IDA:BHF-UCL. centriolar satellite; IDA:BHF-UCL. cytoplasm; IDA:UniProtKB. cytosol; IDA:HPA. extracellular exosome; IDA:UniProtKB. intermediate filament; IDA:BHF-UCL. keratin filament; IDA:UniProtKB. microtubule organizing center; IDA:BHF-UCL. nucleolus; IEA:UniProtKB-SubCell. perinuclear region of cytoplasm; IEA:UniProtKB-SubCell.	cadherin binding involved in cell-cell adhesion; IDA:BHF-UCL. RNA binding; IDA:UniProtKB. scaffold protein binding; IPI:BHF-UCL. structural molecule activity; IEA:InterPro.		------------------------------------------------------------------		KVIDDTNITR	DimethNter0	Both	1	Proteolysis	Proteolysis	430	187	DIHGLR|K-187					------------------------------------------------------------------		0.213303	-0.190949	0.213303	0.25144	0.657673			0.657673
	------------------------------------------------------------------		278	MT132_cell_2A_TAILS_20140704	28.337	2492	21	1207.56	2	107.21	5.7539e-06		------------------------------------------------------------------		Importin subunit alpha-4	KPNA3	O00505	No	Functions in nuclear protein import as an adapter protein for nuclear receptor KPNB1. Binds specifically and directly to substrates containing either a simple or bipartite NLS motif. Docking of the importin/substrate complex to the nuclear pore complex (NPC) is mediated by KPNB1 through binding to nucleoporin FxFG repeats and the complex is subsequently translocated through the pore by an energy …	intracellular transport of virus; TAS:Reactome. modulation by virus of host process; TAS:Reactome. NLS-bearing protein import into nucleus; TAS:ProtInc. protein complex assembly; TAS:ProtInc. viral entry into host cell; IEA:UniProtKB-KW. viral penetration into host nucleus; IEA:UniProtKB-KW.	cytosol; IBA:GO_Central. nuclear pore; TAS:ProtInc. nucleoplasm; IBA:GO_Central.	nuclear localization sequence binding; TAS:ProtInc. protein C-terminus binding; IEA:Ensembl. protein transporter activity; IBA:GO_Central.		------------------------------------------------------------------		AENPSLENHR	Acetyl (any N-term)	Both	1	Mature	Initiator methionine removal	521	2	M|A-2	N-TAILS				------------------------------------------------------------------		0.213284	0.346319	0.213284	-0.0493948	0.111001	0.111001	-0.0208611	0.219123
	------------------------------------------------------------------		2416	MT132_cell_2B_TAILS_20140704	35.188	3340	10	1876.97	4	56.672	0.0013633		------------------------------------------------------------------		60S ribosomal protein L17	RPL17	P18621	No	Component of the large ribosomal subunit. {ECO:0000305|PubMed:12962325}.	nuclear-transcribed mRNA catabolic process, nonsense-mediated decay; TAS:Reactome. rRNA processing; TAS:Reactome. SRP-dependent cotranslational protein targeting to membrane; TAS:Reactome. translation; NAS:UniProtKB. translational initiation; TAS:Reactome. viral transcription; TAS:Reactome.	cytosol; TAS:Reactome. cytosolic large ribosomal subunit; IDA:UniProtKB. nucleus; IDA:UniProtKB.	RNA binding; IDA:UniProtKB. structural constituent of ribosome; NAS:UniProtKB.		------------------------------------------------------------------		VRYSLDPENPTKSCK	DimethNter0	Both	1,3	Proteolysis	Proteolysis	184	17	PTKSCK|S-17	Subtiligase Based Positive Selection				------------------------------------------------------------------		0.213246	0.221015	0.213246	0.196229	0.0515732	0.0176262	0.16061	0.0515732
	------------------------------------------------------------------		460	MT132_cell_1A_TAILS_20140704	49.402	7618	12	2446.27	4	54.644	1.4874e-05		------------------------------------------------------------------		Translocon-associated protein subunit gamma	SSR3	Q9UNL2	No	TRAP proteins are part of a complex whose function is to bind calcium to the ER membrane and thereby regulate the retention of ER resident proteins.	SRP-dependent cotranslational protein targeting to membrane; IEA:InterPro.	endoplasmic reticulum membrane; IEA:UniProtKB-SubCell. integral component of membrane; IEA:UniProtKB-KW. intracellular; IBA:GO_Central.	Molecular Function not found.		------------------------------------------------------------------		APKGSSKQQSEEDLLLQDFSR	DimethNter0	Both	1	Mature	Initiator methionine removal	185	2	M|A-2	Subtiligase Based Positive Selection				------------------------------------------------------------------		0.21257	0.21257	0.061546	0.240709	-0.0460925	-0.138758	-0.0460925	-0.029774	-0.229538
	------------------------------------------------------------------		1983	MT132_mito_3B_TAILS_20140704	41.012	4656	23	1759.92	3	109.78	0.00025698		------------------------------------------------------------------		28S ribosomal protein S29, mitochondrial	DAP3	P51398	Yes	Involved in mediating interferon-gamma-induced cell death.	apoptotic signaling pathway; TAS:ProtInc. mitochondrial translational elongation; TAS:Reactome. mitochondrial translational termination; TAS:Reactome.	mitochondrial inner membrane; TAS:Reactome. mitochondrial small ribosomal subunit; IBA:GO_Central. mitochondrion; IDA:UniProtKB. nucleoplasm; IDA:HPA.	GTP binding; IEA:UniProtKB-KW. RNA binding; IDA:UniProtKB. structural constituent of ribosome; IBA:GO_Central.		------------------------------------------------------------------		SIAAHLDNQVPVESPR	DimethNter0	Both	1,3	Proteolysis	Proteolysis	398	31	GTQARQ|S-31					------------------------------------------------------------------		0.212033	0.136637	0.212033	0.225671	0.0433345	0.173305	0.0433345	-0.0164796	0.107602
	------------------------------------------------------------------		258	MT141_2-cell_TAILS_141024	39.95	3985	34	1545.73	2	69.124	2.5022e-12		------------------------------------------------------------------		Leucine zipper protein 1	LUZP1	Q86V48	No	Function not found.	artery development; IEA:Ensembl. neural fold bending; IEA:Ensembl. ventricular septum development; IEA:Ensembl.	extracellular exosome; IDA:UniProtKB. membrane; IDA:UniProtKB. nucleus; IEA:UniProtKB-SubCell.	Molecular Function not found.		------------------------------------------------------------------		AEFTSYKETASSR	Acetyl (any N-term)	Both	1,2,3	Mature	Initiator methionine removal	1076	2	M|A-2					------------------------------------------------------------------		0.21097	0.21097	0.057964	0.254762	0.268084	0.268084	0.253457	0.440664	-0.385599
	------------------------------------------------------------------		911	MT132_mito_2A_TAILS_20140704	23.163	1661	9	1508.67	3	44.559	0.0089557		------------------------------------------------------------------		Protein canopy homolog 4	CNPY4	Q8N129	No	Plays a role in the regulation of the cell surface expression of TLR4. {ECO:0000269|PubMed:16338228}.	Biological Process not found.	extracellular region; IEA:UniProtKB-SubCell.	Molecular Function not found.		------------------------------------------------------------------		GMLKEEDDDTER	Oxidation (M);DimethNter0	Both	1	Targeting peptide loss	Signal peptide removal (-3 to -1)	248	22	VHEAWA|G-22	unknown;Subtiligase Based Positive Selection				------------------------------------------------------------------		0.210895	0.145006	0.210895	0.417757	0.0964365	0.0964365	0.0542195	0.134324
	------------------------------------------------------------------		2321	MT132_cell_1B_TAILS_20140704	66.179	8310	2	1841.91	2	35.613	0.0061095		------------------------------------------------------------------		PDZ and LIM domain protein 1	PDLIM1	O00151	No	Cytoskeletal protein that may act as an adapter that brings other proteins (like kinases) to the cytoskeleton.	regulation of transcription, DNA-templated; IEA:Ensembl. response to hypoxia; IEA:Ensembl. response to oxidative stress; TAS:ProtInc.	cell-cell adherens junction; IDA:BHF-UCL. cytoplasm; IEA:UniProtKB-SubCell. cytoskeleton; IEA:UniProtKB-SubCell. focal adhesion; IDA:UniProtKB. transcription factor complex; IEA:Ensembl.	cadherin binding involved in cell-cell adhesion; IDA:BHF-UCL. transcription coactivator activity; IEA:Ensembl. zinc ion binding; IEA:InterPro.		------------------------------------------------------------------		TTQQIDLQGPGPWGFR	Acetyl (any N-term)	Both	1	Mature	Initiator methionine removal	329	2	M|T-2	COFRADIC				------------------------------------------------------------------		0.208407		0.208407		0.249609	0.218585	0.286936	0.249609
	------------------------------------------------------------------		2378	MT132_mito_3A_TAILS_20140704	33.907	3339	11	2202.18	4	56.684	1.5426e-05		------------------------------------------------------------------		NADH dehydrogenase [ubiquinone] iron-sulfur protein 7, mitochondrial	NDUFS7	O75251	Yes	Core subunit of the mitochondrial membrane respiratory chain NADH dehydrogenase (Complex I) that is believed to belong to the minimal assembly required for catalysis. Complex I functions in the transfer of electrons from NADH to the respiratory chain. The immediate electron acceptor for the enzyme is believed to be ubiquinone. {ECO:0000305|PubMed:12611891}.	mitochondrial electron transport, NADH to ubiquinone; TAS:Reactome. mitochondrial respiratory chain complex I assembly; IMP:UniProtKB.	mitochondrial matrix; TAS:Reactome. mitochondrial respiratory chain complex I; IDA:UniProtKB. neuron projection; IEA:Ensembl. neuronal cell body; IEA:Ensembl. synaptic membrane; IEA:Ensembl.	4 iron, 4 sulfur cluster binding; IEA:UniProtKB-KW. metal ion binding; IEA:UniProtKB-KW. NADH dehydrogenase (ubiquinone) activity; NAS:UniProtKB. oxidoreductase activity, acting on NAD(P)H, quinone or similar compound as acceptor; NAS:UniProtKB. protease binding; IEA:Ensembl. quinone binding; IEA:InterPro.		------------------------------------------------------------------		VHQSVATDGPSSTQPALPKAR	DimethNter0	Mitochondrial	1	Proteolysis	Proteolysis	213	30	AVQARG|V-30	Subtiligase Based Positive Selection;unknown		-9		------------------------------------------------------------------		0.205203	0.205203	0.133545	0.733469
	------------------------------------------------------------------		977	MT132_mito_1B_TAILS_20140704	58.779	7296	1	1881.01	3	39.591	0.00099958		------------------------------------------------------------------		Prohibitin-2	PHB2	Q99623	Yes	Acts as a mediator of transcriptional repression by nuclear hormone receptors via recruitment of histone deacetylases (By similarity). Functions as an estrogen receptor (ER)-selective coregulator that potentiates the inhibitory activities of antiestrogens and represses the activity of estrogens. Competes with NCOA1 for modulation of ER transcriptional activity. Probably involved in regulating mit…	mammary gland alveolus development; IEA:Ensembl. mammary gland branching involved in thelarche; IEA:Ensembl. mitochondrion organization; IMP:UniProtKB. negative regulation of apoptotic process; IMP:UniProtKB. negative regulation of intracellular estrogen receptor signaling pathway; IEA:Ensembl. negative regulation of mammary gland epithelial cell proliferation; IEA:Ensembl. negative regulation of…	cell periphery; IDA:UniProtKB. cell surface; IDA:UniProtKB. cytoplasm; IDA:UniProtKB. extracellular exosome; IDA:UniProtKB. mitochondrial inner membrane; ISS:UniProtKB. mitochondrial outer membrane; IDA:UniProtKB. mitochondrion; IDA:UniProtKB. nuclear matrix; IDA:UniProtKB. nucleus; IDA:UniProtKB. protein complex; IDA:UniProtKB.	amide binding; IPI:UniProtKB. estrogen receptor binding; NAS:UniProtKB. protein C-terminus binding; IPI:UniProtKB. protein N terminus binding; IPI:UniProtKB.		------------------------------------------------------------------		IGGVQQDTILAEGLHFR	DimethNter0	Mitochondrial	1,2	Proteolysis	Proteolysis	299	55	AIFFNR|I-55					------------------------------------------------------------------		0.205075	0.332947	0.0772024
	------------------------------------------------------------------		2198	MT132_mito_3B_TAILS_20140704	33.973	3563	22	1027.54	2	60.977	0.001469		------------------------------------------------------------------		ER membrane protein complex subunit 4	EMC4	Q5J8M3	No	May mediate anti-apoptotic activity.	apoptotic process; IEA:UniProtKB-KW. protein folding in endoplasmic reticulum; IBA:GO_Central.	ER membrane protein complex; IDA:UniProtKB. integral component of membrane; IDA:UniProtKB.	Molecular Function not found.		------------------------------------------------------------------		TAQGGLVANR	Acetyl (any N-term)	Both	1,2,3	Mature	Initiator methionine removal	183	2	M|T-2					------------------------------------------------------------------		0.204772	0.166812	0.204772	0.533845	0.0278455		0.00274144	0.0529496	0.183548
	------------------------------------------------------------------		2061	MT132_mito_2B_TAILS_20140704	41.022	4678	2	1455.74	2	41.703	0.0027346		------------------------------------------------------------------		Vimentin	VIM	P08670	No	Vimentins are class-III intermediate filaments found in various non-epithelial cells, especially mesenchymal cells. Vimentin is attached to the nucleus, endoplasmic reticulum, and mitochondria, either laterally or terminally. {ECO:0000269|PubMed:21746880}.	astrocyte development; IEA:Ensembl. Bergmann glial cell differentiation; IEA:Ensembl. intermediate filament organization; IEA:Ensembl. lens fiber cell development; IEA:Ensembl. movement of cell or subcellular component; TAS:UniProtKB. muscle filament sliding; TAS:Reactome. negative regulation of neuron projection development; IEA:Ensembl. positive regulation of gene expression; IEA:Ensembl. SMAD …	cell leading edge; IEA:Ensembl. cytoplasm; IDA:UniProtKB. cytoskeleton; IDA:MGI. cytosol; IDA:UniProtKB. extracellular exosome; IDA:UniProtKB. extracellular matrix; IDA:BHF-UCL. focal adhesion; IDA:UniProtKB. intermediate filament; IDA:UniProtKB. neuron projection; IEA:Ensembl. peroxisome; IDA:UniProtKB. plasma membrane; IEA:Ensembl.	double-stranded RNA binding; IDA:MGI. glycoprotein binding; IPI:UniProtKB. identical protein binding; IPI:IntAct. keratin filament binding; IPI:AgBase. protein C-terminus binding; IPI:UniProtKB. scaffold protein binding; IPI:BHF-UCL. structural constituent of cytoskeleton; IDA:UniProtKB. structural constituent of eye lens; IEA:Ensembl.		------------------------------------------------------------------		SLYASSPGGVYATR	DimethNter0	Both	1	Proteolysis	Proteolysis	466	51	RPSTSR|S-51	unknown;Subtiligase Based Positive Selection				------------------------------------------------------------------		0.203628		0.203628		-0.0840939		-0.0840939
	------------------------------------------------------------------		141	MT132_mito_3A_TAILS_20140704	49.608	5997	17	1183.69	2	44.642	0.00011034		------------------------------------------------------------------		Phosphatidylglycerophosphatase and protein-tyrosine phosphatase 1	PTPMT1	Q8WUK0	Yes	Lipid phosphatase which dephosphorylates phosphatidylglycerophosphate (PGP) to phosphatidylglycerol (PG). PGP is an essential intermediate in the biosynthetic pathway of cardiolipin, a mitochondrial-specific phospholipid regulating the membrane integrity and activities of the organelle. Has also been shown to display phosphatase activity toward phosphoprotein substrates, specifically mediates dep…	cardiolipin biosynthetic process; ISS:UniProtKB.	mitochondrial inner membrane; IEA:UniProtKB-SubCell. mitochondrion; IBA:GO_Central. nucleus; IDA:UniProtKB.	phosphatidylglycerophosphatase activity; ISS:UniProtKB. phosphatidylinositol-4,5-bisphosphate 5-phosphatase activity; IBA:GO_Central. protein tyrosine phosphatase activity; IEA:UniProtKB-EC. protein tyrosine/serine/threonine phosphatase activity; IEA:InterPro.		------------------------------------------------------------------		AATALLEAGLAR	DimethNter0	Both	1,2,3	Mature	Initiator methionine removal	201	2	M|A-2					------------------------------------------------------------------		0.203271	0.203271	0.096311	0.337218	0.126663	-0.0287882	0.126663	0.268234	-0.000716409
	------------------------------------------------------------------		2324	MT132_cell_3B_TAILS_20140704	48.571	5034	14	1139.67	3	44.263	0.0092632		------------------------------------------------------------------		Proteasome subunit beta type-5	PSMB5	P28074	No	Component of the 20S core proteasome complex involved in the proteolytic degradation of most intracellular proteins. This complex plays numerous essential roles within the cell by associating with different regulatory particles. Associated with two 19S regulatory particles, forms the 26S proteasome and thus participates in the ATP-dependent degradation of ubiquitinated proteins. The 26S proteasom…	anaphase-promoting complex-dependent catabolic process; TAS:Reactome. antigen processing and presentation of exogenous peptide antigen via MHC class I, TAP-dependent; TAS:Reactome. Fc-epsilon receptor signaling pathway; TAS:Reactome. MAPK cascade; TAS:Reactome. negative regulation of canonical Wnt signaling pathway; TAS:Reactome. negative regulation of G2/M transition of mitotic cell cycle; TAS:R…	centrosome; IDA:HPA. cytosol; TAS:Reactome. extracellular exosome; IDA:UniProtKB. nucleoplasm; IDA:HPA. nucleus; IDA:UniProtKB. proteasome complex; IDA:UniProtKB. proteasome core complex; ISS:UniProtKB.	peptidase activity; IDA:MGI. threonine-type endopeptidase activity; IEA:UniProtKB-KW.		------------------------------------------------------------------		TTTLAFKFR	DimethNter0	Both	1,2	Proteolysis	Proteolysis	263	60	IEMLHG|T-60					------------------------------------------------------------------		0.20293	0.20293			0.173104	0.226794	0.173104	-0.00237151
	------------------------------------------------------------------		663	MT132_mito_2B_TAILS_20140704	28.124	2373	6	1319.63	3	64.777	0.00027559		------------------------------------------------------------------		Actin, cytoplasmic 1	ACTG1	P60709	No	Actins are highly conserved proteins that are involved in various types of cell motility and are ubiquitously expressed in all eukaryotic cells.	ATP-dependent chromatin remodeling; IDA:UniProtKB. cell junction assembly; TAS:Reactome. ephrin receptor signaling pathway; TAS:Reactome. Fc-gamma receptor signaling pathway involved in phagocytosis; TAS:Reactome. membrane organization; TAS:Reactome. movement of cell or subcellular component; TAS:UniProtKB. platelet aggregation; IMP:UniProtKB. positive regulation of gene expression, epigenetic; T…	blood microparticle; IDA:UniProtKB. cortical cytoskeleton; IEA:Ensembl. cytoplasm; TAS:UniProtKB. cytoplasmic ribonucleoprotein granule; IDA:ParkinsonsUK-UCL. cytoskeleton; ISS:AgBase. cytosol; TAS:Reactome. dense body; ISS:AgBase. extracellular exosome; IDA:UniProtKB. extracellular space; IDA:UniProtKB. focal adhesion; IDA:UniProtKB. intracellular ribonucleoprotein complex; IDA:UniProtKB. membra…	ATP binding; IEA:UniProtKB-KW. identical protein binding; IPI:IntAct. kinesin binding; IPI:UniProtKB. nitric-oxide synthase binding; IPI:BHF-UCL. structural constituent of cytoskeleton; TAS:UniProtKB. structural constituent of postsynaptic actin cytoskeleton; IDA:SynGO. Tat protein binding; IPI:BHF-UCL.		------------------------------------------------------------------		CKAGFAGDDAPR	DimethNter0	Both	1	Proteolysis	Proteolysis	375	17	DNGSGM|C-17		HTRA2;GRAA			------------------------------------------------------------------		0.201052	0.173651	0.228454		0.621302	0.704498	0.538105
	------------------------------------------------------------------		2319	MT132_mito_1B_TAILS_20140704	47.727	5810	6	1477.74	2	59.534	0.00055364		------------------------------------------------------------------		Stress-70 protein, mitochondrial	HSPA9	P38646	Yes	Chaperone protein which is implicated in the control of cell proliferation and cellular aging. Plays a role in the erythropoiesis process. {ECO:0000269|PubMed:21123823, ECO:0000269|PubMed:23501103}.	erythrocyte differentiation; IMP:UniProtKB. negative regulation of apoptotic process; TAS:UniProtKB. negative regulation of erythrocyte differentiation; IMP:UniProtKB. negative regulation of hematopoietic stem cell differentiation; IEA:Ensembl. protein export from nucleus; IEA:Ensembl. protein folding; IEA:InterPro.	cytoplasm; TAS:ProtInc. extracellular exosome; IDA:UniProtKB. extracellular matrix; IDA:BHF-UCL. focal adhesion; IDA:UniProtKB. mitochondrial nucleoid; IDA:BHF-UCL. mitochondrion; IDA:HPA. myelin sheath; IEA:Ensembl. nucleolus; IEA:UniProtKB-SubCell.	ATP binding; IEA:UniProtKB-KW. RNA binding; IDA:UniProtKB. ubiquitin protein ligase binding; IPI:ParkinsonsUK-UCL. unfolded protein binding; TAS:UniProtKB.		------------------------------------------------------------------		TTPSVVAFTADGER	DimethNter0	Mitochondrial	1	Proteolysis	Proteolysis	679	86	NAEGAR|T-86			39		------------------------------------------------------------------		0.200922	0.147806	0.254039						1.10813
	------------------------------------------------------------------		488	MT132_mito_2A_TAILS_20140704	22.551	1590	4	984.535	2	44.969	0.0015934		------------------------------------------------------------------		Succinate dehydrogenase [ubiquinone] iron-sulfur subunit, mitochondrial	SDHB	P21912	Yes	Iron-sulfur protein (IP) subunit of succinate dehydrogenase (SDH) that is involved in complex II of the mitochondrial electron transport chain and is responsible for transferring electrons from succinate to ubiquinone (coenzyme Q).	aerobic respiration; TAS:ProtInc. respiratory electron transport chain; IBA:GO_Central. succinate metabolic process; IEA:Ensembl. tricarboxylic acid cycle; TAS:Reactome.	extracellular exosome; IDA:UniProtKB. mitochondrial inner membrane; ISS:UniProtKB. mitochondrial membrane; IBA:GO_Central. mitochondrial respiratory chain complex II, succinate dehydrogenase complex (ubiquinone); ISS:UniProtKB. mitochondrion; IDA:HPA. nucleoplasm; IDA:HPA. plasma membrane; IDA:HPA.	2 iron, 2 sulfur cluster binding; ISS:UniProtKB. 3 iron, 4 sulfur cluster binding; ISS:UniProtKB. 4 iron, 4 sulfur cluster binding; ISS:UniProtKB. electron carrier activity; IEA:InterPro. metal ion binding; IEA:UniProtKB-KW. succinate dehydrogenase (ubiquinone) activity; IEA:UniProtKB-EC. ubiquinone binding; ISS:UniProtKB.		------------------------------------------------------------------		AQTAAATAPR	DimethNter0	Both	1	Targeting peptide loss	MTS removal	280	29	LQASRG|A-29	Subtiligase Based Positive Selection;unknown		0		------------------------------------------------------------------		0.200788	0.32159	-0.0200585	0.200788	0.320726	0.661916		-0.0204643
	------------------------------------------------------------------		365	MT132_mito_2A_TAILS_20140704	27.718	2320	13	785.476	2	41.252	4.2191e-14		------------------------------------------------------------------		Ubiquitin-conjugating enzyme E2 G2	UBE2G2	P60604	No	Accepts ubiquitin from the E1 complex and catalyzes its covalent attachment to other proteins. In vitro catalyzes 'Lys- 48'-linked polyubiquitination. Involved in endoplasmic reticulum- associated degradation (ERAD). {ECO:0000269|PubMed:20061386, ECO:0000269|PubMed:22607976}.	cellular protein catabolic process; IDA:MGI. cellular response to interferon-beta; IMP:UniProtKB. negative regulation of retrograde protein transport, ER to cytosol; IMP:ParkinsonsUK-UCL. protein K48-linked ubiquitination; IDA:UniProtKB. protein N-linked glycosylation via asparagine; IMP:UniProtKB. protein ubiquitination; TAS:Reactome. ubiquitin-dependent ERAD pathway; IMP:UniProtKB. ubiquitin-de…	cytosol; IDA:UniProtKB. endoplasmic reticulum; IEA:Ensembl.	ATP binding; IEA:UniProtKB-KW. identical protein binding; IEA:Ensembl. ubiquitin conjugating enzyme activity; IDA:MGI. ubiquitin protein ligase activity; IBA:GO_Central. ubiquitin protein ligase binding; IBA:GO_Central. ubiquitin-protein transferase activity; IDA:UniProtKB.		------------------------------------------------------------------		AGTALKR	Acetyl (any N-term)	Both	1	Mature	Initiator methionine removal	165	2	M|A-2	COFRADIC				------------------------------------------------------------------		0.200191	0.0888002		0.311583	-0.245919	-0.0337018	-0.245919	-1.56109
	------------------------------------------------------------------		1183	MT132_cell_3B_TAILS_20140704	43.469	4670	14	1442.68	2	60.886	0.00082429		------------------------------------------------------------------		Cytosolic Fe-S cluster assembly factor NUBP2	NUBP2	Q9Y5Y2	No	Component of the cytosolic iron-sulfur (Fe/S) protein assembly (CIA) machinery. Required for maturation of extramitochondrial Fe-S proteins. The NUBP1-NUBP2 heterotetramer forms a Fe-S scaffold complex, mediating the de novo assembly of an Fe-S cluster and its transfer to target apoproteins. Negatively regulates cilium formation and structure. {ECO:0000250|UniProtKB:Q9R061, ECO:0000255|HAMAP-Rule…	cell projection organization; IEA:UniProtKB-KW. iron-sulfur cluster assembly; IEA:InterPro.	centriole; IEA:UniProtKB-SubCell. cilium; IEA:UniProtKB-KW. nucleus; IEA:UniProtKB-SubCell. spindle pole centrosome; IEA:Ensembl.	4 iron, 4 sulfur cluster binding; IEA:UniProtKB-KW. ATP binding; IEA:UniProtKB-KW. metal ion binding; IEA:UniProtKB-KW. nucleotide binding; TAS:ProtInc.		------------------------------------------------------------------		MEAAAEPGNLAGVR	Oxidation (M);Acetyl (any N-term)	Both	1	Mature	Natural	271	1	|M-1	COFRADIC;other;N-TAILS				------------------------------------------------------------------		0.197532	0.222481	0.197532	-0.389339	-0.0836844	-0.0836844	-0.0647403	-0.228618
	------------------------------------------------------------------		801	MT131_mito_2_TAILS_20140704	29.336	2669	2	1293.54	2	47.502	0.0079991		------------------------------------------------------------------		Myosin-9	MYH9	P35579	No	Cellular myosin that appears to play a role in cytokinesis, cell shape, and specialized functions such as secretion and capping. During cell spreading, plays an important role in cytoskeleton reorganization, focal contacts formation (in the margins but not the central part of spreading cells), and lamellipodial retraction; this function is mechanically antagonized by MYH10. {ECO:0000269|PubMed:20…	actin cytoskeleton reorganization; IMP:UniProtKB. actin filament-based movement; IDA:UniProtKB. actomyosin structure organization; IDA:UniProtKB. angiogenesis; IDA:UniProtKB. blood vessel endothelial cell migration; IMP:UniProtKB. cytokinetic process; IMP:UniProtKB. establishment of meiotic spindle localization; IEA:Ensembl. establishment of T cell polarity; IEA:Ensembl. in utero embryonic develo…	actin cytoskeleton; IDA:UniProtKB. actomyosin; IDA:UniProtKB. actomyosin contractile ring; IDA:UniProtKB. brush border; IEA:Ensembl. cell leading edge; IDA:UniProtKB. cell-cell adherens junction; IEA:Ensembl. cleavage furrow; IDA:UniProtKB. cytoplasm; IDA:UniProtKB. cytosol; IDA:UniProtKB. extracellular exosome; IDA:UniProtKB. extracellular matrix; IDA:BHF-UCL. focal adhesion; IEA:Ensembl. immuno…	actin binding; IDA:MGI. actin filament binding; IDA:UniProtKB. actin-dependent ATPase activity; IDA:MGI. ADP binding; IDA:MGI. ATP binding; IDA:MGI. ATPase activity; IDA:UniProtKB. cadherin binding; IDA:BHF-UCL. calmodulin binding; IEA:UniProtKB-KW. microfilament motor activity; IDA:UniProtKB. motor activity; NAS:UniProtKB. protein anchor; IMP:UniProtKB. protein domain specific binding; IPI:UniPr…		------------------------------------------------------------------		EMEAELEDER	Oxidation (M);DimethNter0	Both	1,2	Proteolysis	Proteolysis	1960	1593	LVRQVR|E-1593					------------------------------------------------------------------		0.197442	0.197442	0.20235	0.0670692	0.381981	0.381981	0.283738	0.582805
	------------------------------------------------------------------		382	MT132_mito_2B_TAILS_20140704	44.639	5321	1	794.444	2	25.847	0.066157		------------------------------------------------------------------		Prohibitin-2	PHB2	Q99623	Yes	Acts as a mediator of transcriptional repression by nuclear hormone receptors via recruitment of histone deacetylases (By similarity). Functions as an estrogen receptor (ER)-selective coregulator that potentiates the inhibitory activities of antiestrogens and represses the activity of estrogens. Competes with NCOA1 for modulation of ER transcriptional activity. Probably involved in regulating mit…	mammary gland alveolus development; IEA:Ensembl. mammary gland branching involved in thelarche; IEA:Ensembl. mitochondrion organization; IMP:UniProtKB. negative regulation of apoptotic process; IMP:UniProtKB. negative regulation of intracellular estrogen receptor signaling pathway; IEA:Ensembl. negative regulation of mammary gland epithelial cell proliferation; IEA:Ensembl. negative regulation of…	cell periphery; IDA:UniProtKB. cell surface; IDA:UniProtKB. cytoplasm; IDA:UniProtKB. extracellular exosome; IDA:UniProtKB. mitochondrial inner membrane; ISS:UniProtKB. mitochondrial outer membrane; IDA:UniProtKB. mitochondrion; IDA:UniProtKB. nuclear matrix; IDA:UniProtKB. nucleus; IDA:UniProtKB. protein complex; IDA:UniProtKB.	amide binding; IPI:UniProtKB. estrogen receptor binding; NAS:UniProtKB. protein C-terminus binding; IPI:UniProtKB. protein N terminus binding; IPI:UniProtKB.		------------------------------------------------------------------		AIFFNR	DimethNter0	Mitochondrial	1,2	Proteolysis	Proteolysis	299	49	VEGGHR|A-49					------------------------------------------------------------------		0.195905	0.0790025	0.312807
	------------------------------------------------------------------		450	MT132_mito_3B_TAILS_20140704	48.94	5415	29	1765.01	3	50.178	0.001039		------------------------------------------------------------------		C-1-tetrahydrofolate synthase, cytoplasmic	MTHFD1	P11586	Yes	Function not found.	10-formyltetrahydrofolate biosynthetic process; ISS:BHF-UCL. embryonic neurocranium morphogenesis; ISS:BHF-UCL. embryonic viscerocranium morphogenesis; ISS:BHF-UCL. folic acid metabolic process; TAS:Reactome. heart development; ISS:BHF-UCL. histidine biosynthetic process; IEA:UniProtKB-KW. methionine biosynthetic process; IMP:BHF-UCL. methionine metabolic process; ISS:BHF-UCL. neural tube closure…	cytoplasm; IBA:GO_Central. cytosol; IDA:HPA. extracellular exosome; IDA:UniProtKB. membrane; IDA:UniProtKB. mitochondrion; TAS:ProtInc.	ATP binding; IEA:UniProtKB-KW. formate-tetrahydrofolate ligase activity; ISS:BHF-UCL. methenyltetrahydrofolate cyclohydrolase activity; IBA:GO_Central. methylenetetrahydrofolate dehydrogenase (NAD+) activity; ISS:BHF-UCL. methylenetetrahydrofolate dehydrogenase (NADP+) activity; IBA:GO_Central. methylenetetrahydrofolate dehydrogenase [NAD(P)+] activity; TAS:Reactome.		------------------------------------------------------------------		APAEILNGKEISAQIR	DimethNter0	Both	1	Mature	Initiator methionine removal	935	2	M|A-2	COFRADIC;other;Subtiligase Based Positive Selection;N-TAILS				------------------------------------------------------------------		0.193882	0.272002	0.174578	0.193882	0.16962	0.16962	0.348662	0.0741534
	------------------------------------------------------------------		377	MT132_mito_2B_TAILS_20140704	29.457	2584	33	1533.87	3;4	113.22	1.8097e-06		------------------------------------------------------------------		Tyrosine--tRNA ligase, mitochondrial	YARS2	Q9Y2Z4	Yes	Catalyzes the attachment of tyrosine to tRNA(Tyr) in a two-step reaction: tyrosine is first activated by ATP to form Tyr- AMP and then transferred to the acceptor end of tRNA(Tyr). {ECO:0000269|PubMed:15779907}.	mitochondrial tyrosyl-tRNA aminoacylation; IMP:BHF-UCL. translation; NAS:UniProtKB. tRNA aminoacylation; IDA:BHF-UCL. tRNA aminoacylation for protein translation; TAS:Reactome.	cytosol; IBA:GO_Central. mitochondrial matrix; TAS:Reactome. mitochondrion; IDA:HPA. nuclear body; IDA:HPA.	ATP binding; TAS:BHF-UCL. protein homodimerization activity; IPI:BHF-UCL. RNA binding; IDA:UniProtKB. tRNA binding; IDA:BHF-UCL. tyrosine binding; IDA:BHF-UCL. tyrosine-tRNA ligase activity; IDA:BHF-UCL.		------------------------------------------------------------------		AHSGAQGLLAAQKAR	DimethNter0	Both	1	Proteolysis	Proteolysis	477	31	PLGLRK|A-31	Subtiligase Based Positive Selection;unknown		14		------------------------------------------------------------------		0.192197	0.192197	0.135226	0.276873	0.0777446	0.0777446	-0.159025	0.191396
	------------------------------------------------------------------		25	MT132_cell_1A_TAILS_20140704	28.178	2474	15	841.441	2	30.781	0.0045187		------------------------------------------------------------------		Signal peptidase complex subunit 2	SPCS2	Q15005	No	Component of the microsomal signal peptidase complex which removes signal peptides from nascent proteins as they are translocated into the lumen of the endoplasmic reticulum. {ECO:0000250}.	protein targeting to ER; IBA:GO_Central. signal peptide processing; IBA:GO_Central.	endoplasmic reticulum membrane; TAS:Reactome. integral component of membrane; IEA:UniProtKB-KW. organelle membrane; IEA:UniProtKB-SubCell. signal peptidase complex; IBA:GO_Central.	peptidase activity; IEA:UniProtKB-KW.		------------------------------------------------------------------		AAAAVQGGR	Acetyl (any N-term)	Both	1	Mature	Initiator methionine removal	226	2	M|A-2	COFRADIC;Subtiligase Based Positive Selection				------------------------------------------------------------------		0.190884	0.247064		0.134705	0.277516	0.368308		0.186725
	------------------------------------------------------------------		582	MT132_mito_2A_TAILS_20140704	71.372	9476	14	2485.15	2;3	117.23	7.6061e-06		------------------------------------------------------------------		DnaJ homolog subfamily C member 11	DNAJC11	Q9NVH1	Yes	Function not found.	Biological Process not found.	extracellular exosome; IDA:UniProtKB. mitochondrial inner membrane; IEA:Ensembl. mitochondrion; IDA:UniProtKB.	Molecular Function not found.		------------------------------------------------------------------		ATALSEEELDNEDYYSLLNVR	Acetyl (any N-term)	Both	1,2,3	Mature	Initiator methionine removal	559	2	M|A-2					------------------------------------------------------------------		0.190409	-0.050941	0.190409	0.311469	-0.192769	-0.272286	-0.0188519	-0.192769
	------------------------------------------------------------------		1159	MT132_cell_3B_TAILS_20140704	56.591	6301	93	2102.02	2;3	117.59	2.0356e-06		------------------------------------------------------------------		Spectrin alpha chain, non-erythrocytic 1	SPTAN1	Q13813	No	Fodrin, which seems to be involved in secretion, interacts with calmodulin in a calcium-dependent manner and is thus candidate for the calcium-dependent movement of the cytoskeleton at the membrane.	actin filament capping; IEA:UniProtKB-KW. axon guidance; TAS:Reactome. ER to Golgi vesicle-mediated transport; TAS:Reactome. MAPK cascade; TAS:Reactome. neutrophil degranulation; TAS:Reactome.	cytosol; TAS:Reactome. extracellular exosome; IDA:UniProtKB. extracellular region; TAS:Reactome. extracellular vesicle; IDA:UniProtKB. intracellular membrane-bounded organelle; IDA:HPA. membrane; TAS:ProtInc. microtubule cytoskeleton; IDA:HPA. specific granule lumen; TAS:Reactome. spectrin; TAS:ProtInc. tertiary granule lumen; TAS:Reactome.	actin binding; TAS:ProtInc. cadherin binding; IDA:BHF-UCL. calcium ion binding; IEA:InterPro. calmodulin binding; IEA:UniProtKB-KW. Ras guanyl-nucleotide exchange factor activity; TAS:Reactome. structural constituent of cytoskeleton; TAS:ProtInc.		------------------------------------------------------------------		MDPSGVKVLETAEDIQER	Oxidation (M);Acetyl (any N-term)	Both	1,2,3	Mature	Natural	2472	1	|M-1					------------------------------------------------------------------		0.190403	0.190403	-0.0299578	0.39288	0.296012	0.292771	0.308903	0.296012	-0.621898
	------------------------------------------------------------------		326	MT132_cell_2B_TAILS_20140704	37.29	3887	24	1576.83	3	101.67	0.00022733		------------------------------------------------------------------		Eukaryotic translation initiation factor 2 subunit 3	EIF2S3L	P41091	No	As a subunit of eukaryotic initiation factor 2 (eIF2), involved in the early steps of protein synthesis. In the presence of GTP, eIF2 forms a ternary complex with initiator tRNA Met-tRNAi and then recruits the 40S ribosomal complex, a step that determines the rate of protein translation. This step is followed by mRNA binding to form the 43S pre-initiation complex. Junction of the 60S ribosomal su…	translational initiation; IDA:UniProtKB. transmembrane transport; TAS:Reactome.	cytoplasm; IDA:UniProtKB. cytosol; TAS:Reactome. eukaryotic translation initiation factor 2 complex; IDA:UniProtKB. extracellular exosome; IDA:UniProtKB.	cadherin binding; IDA:BHF-UCL. GTP binding; IEA:UniProtKB-KW. GTPase activity; TAS:ProtInc. translation factor activity, RNA binding; IDA:UniProtKB. translation initiation factor activity; IDA:UniProtKB.		------------------------------------------------------------------		AGGEAGVTLGQPHLSR	DimethNter0	Both	1	Mature	Initiator methionine removal	472	2	M|A-2					------------------------------------------------------------------		0.190139	0.386934	0.190139	-0.190511	0.216525	0.216525	0.0892386	0.21703	-0.0696988
	------------------------------------------------------------------		2264	MT132_mito_3A_TAILS_20140704	50.577	5938	17	1572.84	2	65.076	0.00056352		------------------------------------------------------------------		Voltage-dependent anion-selective channel protein 1	VDAC1	P21796	Yes	Forms a channel through the mitochondrial outer membrane and also the plasma membrane. The channel at the outer mitochondrial membrane allows diffusion of small hydrophilic molecules; in the plasma membrane it is involved in cell volume regulation and apoptosis. It adopts an open conformation at low or zero membrane potential and a closed conformation at potentials above 30-40 mV. The open state …	anion transport; IDA:UniProtKB. apoptotic process; IDA:UniProtKB. behavioral fear response; IEA:Ensembl. epithelial cell differentiation; IEP:UniProtKB. learning; IEA:Ensembl. macroautophagy; TAS:Reactome. mitochondrial calcium ion transmembrane transport; IEA:Ensembl. negative regulation of reactive oxygen species metabolic process; IEA:Ensembl. neuron-neuron synaptic transmission; IEA:Ensembl. …	extracellular exosome; IDA:UniProtKB. membrane; ISS:UniProtKB. membrane raft; IEA:UniProtKB-SubCell. mitochondrial inner membrane; IEA:Ensembl. mitochondrial nucleoid; IDA:BHF-UCL. mitochondrial outer membrane; IDA:UniProtKB. mitochondrion; IDA:UniProtKB. myelin sheath; IEA:Ensembl. nucleus; IDA:UniProtKB. plasma membrane; IDA:UniProtKB. pore complex; TAS:HGNC. synaptic vesicle; IEA:Ensembl.	ion channel binding; IPI:UniProtKB. porin activity; IEA:UniProtKB-KW. protein complex binding; IEA:Ensembl. protein kinase binding; IPI:ParkinsonsUK-UCL. voltage-gated anion channel activity; IDA:UniProtKB.		------------------------------------------------------------------		TLGTEITVEDQLAR	DimethNter0	Both	1	Proteolysis	Proteolysis	283	80	KWNTDN|T-80					------------------------------------------------------------------		0.189966	0.189966	0.000944064	0.662522	-0.131067	0.0366447	-0.131067	-0.14343	-0.0199877
	------------------------------------------------------------------		777	MT131_mito_2_TAILS_20140704	25.481	2081	26	1282.62	2	98.27	4.3874e-11		------------------------------------------------------------------		ERO1-like protein alpha	ERO1L	Q96HE7	No	Oxidoreductase involved in disulfide bond formation in the endoplasmic reticulum. Efficiently reoxidizes P4HB/PDI, the enzyme catalyzing protein disulfide formation, in order to allow P4HB to sustain additional rounds of disulfide formation. Following P4HB reoxidation, passes its electrons to molecular oxygen via FAD, leading to the production of reactive oxygen species (ROS) in the cell. Require…	4-hydroxyproline metabolic process; IEA:Ensembl. animal organ senescence; IEA:Ensembl. brown fat cell differentiation; IEA:Ensembl. cell redox homeostasis; IEA:Ensembl. cellular protein modification process; TAS:ProtInc. cellular response to hypoxia; IEA:Ensembl. chaperone mediated protein folding requiring cofactor; IDA:UniProtKB. endoplasmic reticulum unfolded protein response; IEA:Ensembl. ext…	dendrite; IEA:Ensembl. endoplasmic reticulum; IDA:UniProtKB. endoplasmic reticulum lumen; TAS:Reactome. endoplasmic reticulum membrane; IBA:GO_Central. intracellular membrane-bounded organelle; TAS:ProtInc. membrane; IDA:UniProtKB.	disulfide oxidoreductase activity; TAS:Reactome. oxidoreductase activity; IDA:UniProtKB. oxidoreductase activity, acting on a sulfur group of donors, disulfide as acceptor; IEA:InterPro. protein disulfide isomerase activity; IBA:GO_Central. protein disulfide oxidoreductase activity; IBA:GO_Central.		------------------------------------------------------------------		EEQPPETAAQR	DimethNter0	Both	1	Targeting peptide loss	Signal peptide removal (-3 to -1)	468	24	LSSGHG|E-24					------------------------------------------------------------------		0.189927	0.0659422	0.189927	0.339119	-0.0375062	-0.071645	-0.0375062	0.147269
	------------------------------------------------------------------		1939	MT132_mito_1A_TAILS_20140704	38.858	4247	13	1406.79	3	80.69	0.0015608		------------------------------------------------------------------		NADH dehydrogenase [ubiquinone] 1 beta subcomplex subunit 4	NDUFB4	O95168	Yes	Accessory subunit of the mitochondrial membrane respiratory chain NADH dehydrogenase (Complex I), that is believed not to be involved in catalysis. Complex I functions in the transfer of electrons from NADH to the respiratory chain. The immediate electron acceptor for the enzyme is believed to be ubiquinone.	mitochondrial electron transport, NADH to ubiquinone; TAS:Reactome. mitochondrial respiratory chain complex I assembly; TAS:Reactome. response to oxidative stress; IDA:UniProtKB.	extracellular exosome; IDA:UniProtKB. integral component of membrane; IEA:UniProtKB-KW. mitochondrial inner membrane; TAS:Reactome. mitochondrial respiratory chain complex I; IDA:UniProtKB. mitochondrion; IDA:UniProtKB. nuclear membrane; IDA:HPA.	NADH dehydrogenase (ubiquinone) activity; NAS:UniProtKB.		------------------------------------------------------------------		SFPKYKPSSLR	Acetyl (any N-term)	Both	1,2	Mature	Initiator methionine removal	129	2	M|S-2					------------------------------------------------------------------		0.189326	0.189326	0.0771191	0.363505	0.241282	0.241282	0.141941	0.24927	0.666515
	------------------------------------------------------------------		459	MT132_cell_2A_TAILS_20140704	44.619	4996	25	1442.78	3	64.232	0.00025438		------------------------------------------------------------------		Mitochondrial import receptor subunit TOM34	TOMM34	Q15785	Yes	Plays a role in the import of cytosolically synthesized preproteins into mitochondria. Binds the mature portion of precursor proteins. Interacts with cellular components, and possesses weak ATPase activity. May be a chaperone-like protein that helps to keep newly synthesized precursors in an unfolded import compatible state. {ECO:0000269|PubMed:10101285, ECO:0000269|PubMed:11913975, ECO:0000269|P…	protein targeting to mitochondrion; IMP:UniProtKB.	cytosol; IDA:HPA. integral component of membrane; TAS:ProtInc. membrane; IDA:UniProtKB. mitochondrial outer membrane; IDA:UniProtKB. nucleoplasm; IDA:HPA. nucleus; IDA:UniProtKB.	heat shock protein binding; IPI:UniProtKB.		------------------------------------------------------------------		APKFPDSVEELR	DimethNter0	Both	1	Mature	Initiator methionine removal	309	2	M|A-2	COFRADIC;Subtiligase Based Positive Selection;unknown				------------------------------------------------------------------		0.188556	0.343655	0.134105	0.188556	0.0594391	0.0594391	0.154029	-0.0046827	-0.155919
	------------------------------------------------------------------		1861	MT132_mito_1B_TAILS_20140704	29.985	2673	24	1258.67	3	60.57	3.055e-05		------------------------------------------------------------------		Poly(A) RNA polymerase, mitochondrial	MTPAP	Q9NVV4	Yes	Polymerase that creates the 3' poly(A) tail of mitochondrial transcripts. Can use all four nucleotides, but has higher activity with ATP and UTP (in vitro). Plays a role in replication-dependent histone mRNA degradation. May be involved in the terminal uridylation of mature histone mRNAs before their degradation is initiated. Might be responsible for the creation of some UAA stop codons which are…	histone mRNA catabolic process; IMP:UniProtKB. mRNA polyadenylation; IDA:UniProtKB. transcription, DNA-templated; IEA:UniProtKB-KW.	intracellular membrane-bounded organelle; IDA:HPA. mitochondrion; IDA:HPA.	ATP binding; IDA:UniProtKB. identical protein binding; IPI:IntAct. magnesium ion binding; IDA:UniProtKB. manganese ion binding; IDA:UniProtKB. polynucleotide adenylyltransferase activity; IDA:UniProtKB. protein homodimerization activity; IPI:UniProtKB. RNA binding; IDA:UniProtKB. UTP binding; IDA:UniProtKB.		------------------------------------------------------------------		SCPGTVAKDLR	DimethNter0	Both	1	Proteolysis	Proteolysis	582	31	PIVRLL|S-31	unknown		-7		------------------------------------------------------------------		0.187341	0.187341	0.0251243	0.259022	-0.248109	-0.339633	-0.0939387	-0.248109
	------------------------------------------------------------------		2038	MT132_mito_2B_TAILS_20140704	50.769	6138	7	1876.05	3	96.228	0.00013595		------------------------------------------------------------------		Tubulin beta-8 chain	TUBB8	Q3ZCM7	No	Tubulin is the major constituent of microtubules. It binds two moles of GTP, one at an exchangeable site on the beta chain and one at a non-exchangeable site on the alpha chain (By similarity). TUBB8 has a key role in meiotic spindle assembly and oocyte maturation (PubMed:26789871). {ECO:0000250, ECO:0000269|PubMed:26789871}.	oocyte maturation; IMP:UniProtKB. spindle assembly involved in female meiosis; IMP:UniProtKB.	cytoplasm; IEA:UniProtKB-KW. extracellular exosome; IDA:UniProtKB. meiotic spindle; IDA:UniProtKB. microtubule; IEA:UniProtKB-KW. microtubule cytoskeleton; IDA:HPA.	GTP binding; IEA:UniProtKB-KW. GTPase activity; IEA:InterPro. structural constituent of cytoskeleton; IEA:InterPro.		------------------------------------------------------------------		SLGGGTGSGMGTLLLSKIR	Oxidation (M);DimethNter0	Both	1	Proteolysis	Proteolysis	444	138	GFQLTH|S-138		HTRA2			------------------------------------------------------------------		0.186314	0.4949	-0.122272		-0.23609	-0.23609	-0.0274384	-0.244897
	------------------------------------------------------------------		150	MT132_mito_2A_TAILS_20140704	35.529	3700	4	1525.8	2	99.608	2.6117e-10		------------------------------------------------------------------		Very-long-chain (3R)-3-hydroxyacyl-CoA dehydratase 2	PTPLB	Q6Y1H2	No	Catalyzes the third of the four reactions of the long- chain fatty acids elongation cycle. This endoplasmic reticulum- bound enzymatic process, allows the addition of two carbons to the chain of long- and very long-chain fatty acids/VLCFAs per cycle. This enzyme catalyzes the dehydration of the 3-hydroxyacyl-CoA intermediate into trans-2,3-enoyl-CoA, within each cycle of fatty acid elongation. Th…	fatty acid elongation; IDA:UniProtKB. long-chain fatty-acyl-CoA biosynthetic process; TAS:Reactome. sphingolipid biosynthetic process; IGI:UniProtKB. very long-chain fatty acid biosynthetic process; IDA:UniProtKB.	endoplasmic reticulum; IDA:UniProtKB. endoplasmic reticulum membrane; TAS:Reactome. integral component of membrane; IEA:UniProtKB-KW.	3-hydroxy-arachidoyl-CoA dehydratase activity; IEA:UniProtKB-EC. 3-hydroxy-behenoyl-CoA dehydratase activity; IEA:UniProtKB-EC. 3-hydroxy-lignoceroyl-CoA dehydratase activity; IEA:UniProtKB-EC. 3-hydroxyacyl-CoA dehydratase activity; IDA:UniProtKB. 3R-hydroxyacyl-CoA dehydratase activity; EXP:Reactome. enzyme binding; IDA:UniProtKB.		------------------------------------------------------------------		AAVAATAAAKGNGGGGGR	Acetyl (any N-term)	Both	1	Mature	Initiator methionine removal	254	2	M|A-2	Subtiligase Based Positive Selection				------------------------------------------------------------------		0.184601	0.184601	0.0665461	0.530716	0.0778548		0.201468	-0.0457585
	------------------------------------------------------------------		2304	MT132_mito_2B_TAILS_20140704	41.309	4616	21	2360.26	3;4	119.88	1.7284e-14		------------------------------------------------------------------		Ornithine aminotransferase, mitochondrial	OAT	P04181	Yes	Function not found.	cellular amino acid biosynthetic process; TAS:Reactome. L-proline biosynthetic process; IEA:UniProtKB-UniPathway. protein hexamerization; IDA:UniProtKB. visual perception; TAS:ProtInc.	mitochondrial matrix; TAS:Reactome. mitochondrion; IDA:HPA. nucleoplasm; IDA:HPA.	identical protein binding; IBA:GO_Central. ornithine-oxo-acid transaminase activity; EXP:Reactome. pyridoxal phosphate binding; IBA:GO_Central.		------------------------------------------------------------------		TSVATKKTVQGPPTSDDIFER	DimethNter0	Both	1	Targeting peptide loss	Signal peptide removal (-3 to -1)	439	26	SSVASA|T-26			-10		------------------------------------------------------------------		0.183966	-0.0637855	0.183966	0.375545	-0.014556	-0.138356	0.246846	-0.014556	-0.671697
	------------------------------------------------------------------		339	MT132_cell_3B_TAILS_20140704	39.818	4352	26	1094.56	2	66.629	0.00086786		------------------------------------------------------------------		N(G),N(G)-dimethylarginine dimethylaminohydrolase 1	DDAH1	O94760	Yes	Hydrolyzes N(G),N(G)-dimethyl-L-arginine (ADMA) and N(G)-monomethyl-L-arginine (MMA) which act as inhibitors of NOS. Has therefore a role in the regulation of nitric oxide generation.	arginine catabolic process; TAS:ProtInc. citrulline metabolic process; IDA:UniProtKB. nitric oxide mediated signal transduction; TAS:ProtInc. positive regulation of angiogenesis; IEA:Ensembl. positive regulation of nitric oxide biosynthetic process; ISS:BHF-UCL. regulation of nitric-oxide synthase activity; TAS:Reactome. regulation of systemic arterial blood pressure; ISS:BHF-UCL.	cytosol; TAS:Reactome. extracellular exosome; IDA:UniProtKB. mitochondrion; IEA:Ensembl.	amino acid binding; IEA:Ensembl. catalytic activity; TAS:ProtInc. dimethylargininase activity; IDA:UniProtKB. metal ion binding; IEA:UniProtKB-KW.		------------------------------------------------------------------		AGLGHPAAFGR	Acetyl (any N-term)	Both	1	Mature	Initiator methionine removal	285	2	M|A-2					------------------------------------------------------------------		0.18333	0.18333	0.225339	-0.0979659	0.15174	0.132759	0.191757	0.15174	-0.151582
	------------------------------------------------------------------		1197	MT132_cell_1A_TAILS_20140704	33.371	3266	8	1252.58	2	49.278	0.0024888		------------------------------------------------------------------		Heterogeneous nuclear ribonucleoprotein K	HNRNPK	P61978	No	One of the major pre-mRNA-binding proteins. Binds tenaciously to poly(C) sequences. Likely to play a role in the nuclear metabolism of hnRNAs, particularly for pre-mRNAs that contain cytidine-rich sequences. Can also bind poly(C) single- stranded DNA. Plays an important role in p53/TP53 response to DNA damage, acting at the level of both transcription activation and repression. When sumoylated, a…	gene expression; TAS:Reactome. mRNA splicing, via spliceosome; TAS:Reactome. negative regulation of apoptotic process; IMP:MGI. negative regulation of mRNA splicing, via spliceosome; IEA:Ensembl. positive regulation of low-density lipoprotein particle receptor biosynthetic process; IMP:BHF-UCL. positive regulation of receptor-mediated endocytosis; IMP:BHF-UCL. positive regulation of transcription…	catalytic step 2 spliceosome; IDA:UniProtKB. cell projection; IEA:UniProtKB-KW. cytoplasm; TAS:ProtInc. extracellular exosome; IDA:UniProtKB. extracellular matrix; IDA:BHF-UCL. focal adhesion; IDA:UniProtKB. membrane; IDA:UniProtKB. nuclear chromatin; IDA:BHF-UCL. nucleoplasm; IDA:HPA. nucleus; TAS:ProtInc. podosome; IEA:UniProtKB-SubCell.	cadherin binding; IDA:BHF-UCL. RNA binding; IDA:UniProtKB. RNA polymerase II core promoter proximal region sequence-specific DNA binding; IMP:BHF-UCL. single-stranded DNA binding; TAS:BHF-UCL. transcriptional activator activity, RNA polymerase II core promoter proximal region sequence-specific binding; IMP:BHF-UCL.		------------------------------------------------------------------		MEEEQAFKR	Oxidation (M);Acetyl (any N-term)	Both	1,2,3	Proteolysis	Proteolysis	463	27	KRPAED|M-27		MEP1B;MEP1A;GRAB			------------------------------------------------------------------		0.182962			0.182962	0.016384	0.109731	-0.152427	0.016384
	------------------------------------------------------------------		1413	MT132_mito_3A_TAILS_20140704	47.656	5535	22	1265.64	2	52.127	0.0049513		------------------------------------------------------------------		Elongation factor 2	EEF2	P13639	No	Catalyzes the GTP-dependent ribosomal translocation step during translation elongation. During this step, the ribosome changes from the pre-translocational (PRE) to the post- translocational (POST) state as the newly formed A-site-bound peptidyl-tRNA and P-site-bound deacylated tRNA move to the P and E sites, respectively. Catalyzes the coordinated movement of the two tRNA molecules, the mRNA and…	aging; IEA:Ensembl. cellular response to brain-derived neurotrophic factor stimulus; IEA:Ensembl. glial cell proliferation; IEA:Ensembl. hematopoietic progenitor cell differentiation; IEA:Ensembl. neutrophil degranulation; TAS:Reactome. peptidyl-diphthamide biosynthetic process from peptidyl-histidine; TAS:Reactome. positive regulation of cytoplasmic translation; IEA:Ensembl. positive regulation …	aggresome; IDA:HPA. cytoplasm; IDA:UniProtKB. cytosol; IDA:HPA. extracellular exosome; IDA:UniProtKB. extracellular matrix; IDA:BHF-UCL. extracellular region; TAS:Reactome. ficolin-1-rich granule lumen; TAS:Reactome. intracellular ribonucleoprotein complex; IDA:MGI. membrane; IDA:UniProtKB. membrane raft; IEA:Ensembl. nucleus; IDA:UniProtKB. plasma membrane; IDA:HPA. polysomal ribosome; IEA:Ensem…	5S rRNA binding; IEA:Ensembl. actin filament binding; IEA:Ensembl. cadherin binding; IDA:BHF-UCL. GTP binding; IEA:UniProtKB-KW. GTPase activity; IEA:Ensembl. p53 binding; IEA:Ensembl. protein kinase binding; IPI:UniProtKB. ribosome binding; IEA:Ensembl. RNA binding; IDA:UniProtKB. translation elongation factor activity; IEA:UniProtKB-KW.		------------------------------------------------------------------		MVNFTVDQIR	Oxidation (M);DimethNter0	Both	1	Mature	Natural	858	1	|M-1	COFRADIC;Subtiligase Based Positive Selection;other;N-TAILS	MAP2			------------------------------------------------------------------		0.18063	0.18063	0.235354	0.0488672	0.3887	0.3887	0.0614795	0.694207	-0.492957
	------------------------------------------------------------------		1084	MT132_cell_2A_TAILS_20140704	35.295	3410	1	1073.57	2	12.778	0.020823		------------------------------------------------------------------		39S ribosomal protein L4, mitochondrial	MRPL4	Q9BYD3	Yes	Function not found.	mitochondrial translational elongation; TAS:Reactome. mitochondrial translational termination; TAS:Reactome. translation; IBA:GO_Central.	cytosolic ribosome; IBA:GO_Central. mitochondrial inner membrane; TAS:Reactome. mitochondrial large ribosomal subunit; IDA:UniProtKB.	RNA binding; IDA:UniProtKB. structural constituent of ribosome; IBA:GO_Central.		------------------------------------------------------------------		LSSLAEEAAR	DimethNter0	Both	1,2	Proteolysis	Proteolysis	311	21	PTGSQG|L-21					------------------------------------------------------------------		0.179958	-0.0042098	0.179958	0.692406	0.289558	0.289558	0.173857	0.473454
	------------------------------------------------------------------		2034	MT132_cell_1A_TAILS_20140704	72.442	8903	23	1249.63	2	64.617	2.1455e-05		------------------------------------------------------------------		Syntaxin-10	STX10	O60499	No	SNARE involved in vesicular transport from the late endosomes to the trans-Golgi network. {ECO:0000269|PubMed:18195106}.	Golgi vesicle transport; IEA:InterPro. intracellular protein transport; IBA:GO_Central. regulation of protein localization; IMP:UniProtKB. retrograde transport, endosome to Golgi; IDA:UniProtKB. vesicle docking; IBA:GO_Central. vesicle fusion; IBA:GO_Central.	cytosol; IEA:GOC. integral component of membrane; IBA:GO_Central. perinuclear region of cytoplasm; IDA:UniProtKB. SNARE complex; IBA:GO_Central. trans-Golgi network; IDA:UniProtKB. trans-Golgi network membrane; TAS:Reactome. vesicle; IDA:UniProtKB.	SNAP receptor activity; IBA:GO_Central. syntaxin binding; IPI:UniProtKB.		------------------------------------------------------------------		SLEDPFFVVR	Acetyl (any N-term)	Both	1,2	Mature	Initiator methionine removal	249	2	M|S-2					------------------------------------------------------------------		0.179828	0.179828	0.0354043	0.253932	0.189905	0.240834	0.0506704	0.189905
	------------------------------------------------------------------		417	MT132_mito_1A_TAILS_20140704	35.844	3564	6	1014.53	2	11.802	0.017038		------------------------------------------------------------------		Moesin	MSN	P26038	No	Probably involved in connections of major cytoskeletal structures to the plasma membrane. May inhibit herpes simplex virus 1 infection at an early stage. Plays a role in regulating the proliferation, migration, and adhesion of human lymphoid cells and participates in immunologic synapse formation (PubMed:27405666). {ECO:0000269|PubMed:21549406, ECO:0000269|PubMed:27405666}.	cellular response to testosterone stimulus; IDA:UniProtKB. establishment of endothelial barrier; IGI:UniProtKB. establishment of epithelial cell apical/basal polarity; IMP:UniProtKB. gland morphogenesis; IMP:UniProtKB. immunological synapse formation; IDA:UniProtKB. leukocyte cell-cell adhesion; IEP:BHF-UCL. leukocyte migration; IEP:BHF-UCL. membrane to membrane docking; IEP:BHF-UCL. movement of …	apical part of cell; IDA:BHF-UCL. apical plasma membrane; IDA:UniProtKB. basolateral plasma membrane; IEA:Ensembl. blood microparticle; IDA:UniProtKB. cell periphery; IDA:UniProtKB. cell surface; IDA:CAFA. cytoplasm; IDA:UniProtKB. cytoskeleton; TAS:UniProtKB. cytosol; IDA:HPA. extracellular exosome; IDA:UniProtKB. extracellular space; IDA:UniProtKB. extrinsic component of membrane; IEA:InterPro.…	actin binding; IEA:InterPro. cell adhesion molecule binding; IPI:BHF-UCL. double-stranded RNA binding; IDA:MGI. enzyme binding; IPI:CAFA. protein kinase binding; IPI:UniProtKB. receptor binding; IPI:UniProtKB. structural constituent of cytoskeleton; TAS:ProtInc.		------------------------------------------------------------------		ALELEQER	DimethNter0	Both	1	Proteolysis	Proteolysis	577	372	EEQTRR|A-372					------------------------------------------------------------------		0.179309	0.179309	0.373757	0.158338	0.205667	0.245915	0.205667	0.0753869
	------------------------------------------------------------------		1866	MT131_cell_3B_TAILS_20140704	40.841	4576	1	1941.05	3	55.983	0.0024611		------------------------------------------------------------------		Oxysterol-binding protein-related protein 3	OSBPL3	Q9H4L5	No	Phosphoinositide-binding protein which associates with both cell and endoplasmic reticulum (ER) membranes (PubMed:16143324). Can bind to the ER membrane protein VAPA and recruit VAPA to plasma membrane sites, thus linking these intracellular compartments (PubMed:25447204). The ORP3-VAPA complex stimulates RRAS signaling which in turn attenuates integrin beta-1 (ITGB1) activation at the cell surfa…	bile acid biosynthetic process; TAS:Reactome.	cytosol; IDA:BHF-UCL. endoplasmic reticulum membrane; IEA:UniProtKB-SubCell. filopodium tip; IEA:UniProtKB-SubCell. membrane; IDA:UniProtKB. nuclear membrane; IDA:BHF-UCL. perinuclear endoplasmic reticulum; IDA:BHF-UCL. plasma membrane; IDA:BHF-UCL.	cholesterol binding; IDA:BHF-UCL. sterol transporter activity; TAS:Reactome.		------------------------------------------------------------------		SDEKNLGVSQKLVSPSR	Acetyl (any N-term)	Both	1,2,3,4,5,6,7,8	Proteolysis	Proteolysis	887	3	MM|S-3					------------------------------------------------------------------		0.17928	0.147098	0.17928	0.33565	0.34534		0.34534
	------------------------------------------------------------------		232	MT132_cell_2A_TAILS_20140704	50.138	6075	49	1328.66	2	125.97	2.0229e-13		------------------------------------------------------------------		Adenine phosphoribosyltransferase	APRT	P07741	No	Catalyzes a salvage reaction resulting in the formation of AMP, that is energically less costly than de novo synthesis.	adenine salvage; IEA:Ensembl. AMP salvage; IEA:UniProtKB-UniPathway. cellular response to insulin stimulus; IEA:Ensembl. grooming behavior; IEA:Ensembl. lactation; IEA:Ensembl. neutrophil degranulation; TAS:Reactome. purine ribonucleoside salvage; IEA:UniProtKB-KW. purine-containing compound salvage; TAS:Reactome.	cytoplasm; TAS:UniProtKB. cytosol; IDA:HPA. extracellular exosome; IDA:UniProtKB. extracellular region; TAS:Reactome. nucleoplasm; IDA:HPA. secretory granule lumen; TAS:Reactome.	adenine binding; IEA:Ensembl. adenine phosphoribosyltransferase activity; TAS:Reactome. AMP binding; IDA:MGI.		------------------------------------------------------------------		ADSELQLVEQR	Acetyl (any N-term)	Both	1,2	Mature	Initiator methionine removal	180	2	M|A-2					------------------------------------------------------------------		0.178507	0.178507	1.24937	-0.345163	-0.0123574	0.00268507	-0.0123574	-0.0497304	-0.0202674
	------------------------------------------------------------------		1044	MT132_mito_2B_TAILS_20140704	23.373	1709	2	1335.67	3	49.466	0.024389		------------------------------------------------------------------		Succinate dehydrogenase cytochrome b560 subunit, mitochondrial	SDHC	Q99643	Yes	Membrane-anchoring subunit of succinate dehydrogenase (SDH) that is involved in complex II of the mitochondrial electron transport chain and is responsible for transferring electrons from succinate to ubiquinone (coenzyme Q).	aerobic respiration; TAS:UniProtKB. oxidation-reduction process; TAS:UniProtKB. tricarboxylic acid cycle; TAS:UniProtKB.	integral component of membrane; TAS:UniProtKB. mitochondrial inner membrane; ISS:UniProtKB. mitochondrial respiratory chain complex II, succinate dehydrogenase complex (ubiquinone); ISS:UniProtKB. mitochondrion; TAS:UniProtKB. respiratory chain complex II; TAS:UniProtKB.	electron carrier activity; IEA:InterPro. heme binding; ISS:UniProtKB. metal ion binding; IEA:UniProtKB-KW. succinate dehydrogenase activity; IEA:InterPro.		------------------------------------------------------------------		LGTTAKEEMER	Oxidation (M);DimethNter0	Both	1,2	Proteolysis	Proteolysis	169	30	IRNAVP|L-30		MPPB			------------------------------------------------------------------		0.178368	0.103597	0.178368	0.375108	0.148276		0.117016	0.179537
	------------------------------------------------------------------		1977	MT132_cell_2B_TAILS_20140704	51.523	6008	24	2085.05	3	173.53	3.0453e-32		------------------------------------------------------------------		Twinfilin-1	TWF1	Q12792	No	Actin-binding protein involved in motile and morphological processes. Inhibits actin polymerization, likely by sequestering G-actin. By capping the barbed ends of filaments, it also regulates motility. Seems to play an important role in clathrin-mediated endocytosis and distribution of endocytic organelles (By similarity). {ECO:0000250}.	barbed-end actin filament capping; IEA:Ensembl. negative regulation of actin filament polymerization; ISS:BHF-UCL. positive regulation of cardiac muscle hypertrophy; IEA:Ensembl. regulation of actin phosphorylation; IDA:BHF-UCL. sequestering of actin monomers; ISS:BHF-UCL.	actin cytoskeleton; ISS:UniProtKB. cell-cell junction; ISS:BHF-UCL. cytosol; IDA:HPA. filopodium; ISS:BHF-UCL. focal adhesion; IDA:UniProtKB. myofibril; ISS:BHF-UCL. perinuclear region of cytoplasm; ISS:BHF-UCL. ruffle membrane; IEA:Ensembl.	actin monomer binding; ISS:BHF-UCL. ATP binding; IDA:BHF-UCL. cadherin binding; IDA:BHF-UCL. phosphatidylinositol-4,5-bisphosphate binding; ISS:BHF-UCL. protein complex binding; IEA:Ensembl.		------------------------------------------------------------------		SHQTGIQASEDVKEIFAR	Acetyl (any N-term)	Both	1,3	Mature	Initiator methionine removal	350	2	M|S-2	N-TAILS				------------------------------------------------------------------		0.177386	0.36677		-0.0119986	0.1817	0.355932	0.105281	0.1817	-0.287469
	------------------------------------------------------------------		193	MT132_cell_1B_TAILS_20140704	25.752	2006	7	1706.7	3	65.481	0.0007627		------------------------------------------------------------------		Nuclear RNA export factor 1	NXF1	Q9UBU9	No	Involved in the nuclear export of mRNA species bearing retroviral constitutive transport elements (CTE) and in the export of mRNA from the nucleus to the cytoplasm (TAP/NFX1 pathway). The NXF1-NXT1 heterodimer is involved in the export of HSP70 mRNA in conjunction with ALYREF/THOC4 and THOC5 components of the TREX complex. ALYREF/THOC4-bound mRNA is thought to be transferred to the NXF1-NXT1 hete…	mRNA export from nucleus; IDA:UniProtKB. poly(A)+ mRNA export from nucleus; IBA:GO_Central. RNA export from nucleus; TAS:Reactome. viral process; IEA:UniProtKB-KW.	cytosol; TAS:Reactome. nuclear inclusion body; IEA:Ensembl. nuclear pore; IEA:Ensembl. nuclear speck; IDA:UniProtKB. nucleoplasm; IDA:HPA. nucleus; IDA:UniProtKB.	mRNA binding; IEA:Ensembl. nucleocytoplasmic transporter activity; IEA:Ensembl. RNA binding; IDA:UniProtKB. single-stranded RNA binding; IDA:UniProtKB.		------------------------------------------------------------------		ADEGKSYSEHDDER	Acetyl (any N-term)	Both	1,2	Mature	Initiator methionine removal	619	2	M|A-2					------------------------------------------------------------------		0.177184	-0.0382099	0.177184	0.205333	0.132913	0.466577	0.132913	0.0857003
	------------------------------------------------------------------		910	MT132_mito_2A_TAILS_20140704	56.477	7391	4	2141.03	2	31.277	0.0020584		------------------------------------------------------------------		Protein disulfide-isomerase A6	PDIA6	Q15084	No	May function as a chaperone that inhibits aggregation of misfolded proteins. Plays a role in platelet aggregation and activation by agonists such as convulxin, collagen and thrombin. {ECO:0000269|PubMed:12204115, ECO:0000269|PubMed:15466936}.	apoptotic cell clearance; IBA:GO_Central. cell redox homeostasis; IEA:InterPro. IRE1-mediated unfolded protein response; TAS:Reactome. protein folding; TAS:ProtInc. response to endoplasmic reticulum stress; IBA:GO_Central.	cytosol; IDA:HPA. endoplasmic reticulum; IDA:HPA. endoplasmic reticulum chaperone complex; ISS:ParkinsonsUK-UCL. endoplasmic reticulum lumen; IEA:UniProtKB-SubCell. endoplasmic reticulum membrane; TAS:Reactome. endoplasmic reticulum-Golgi intermediate compartment; IDA:UniProtKB. extracellular exosome; IDA:UniProtKB. extracellular space; IDA:UniProtKB. melanosome; IEA:UniProtKB-SubCell. plasma mem…	peptide disulfide oxidoreductase activity; IDA:UniProtKB. protein disulfide isomerase activity; IBA:GO_Central.		------------------------------------------------------------------		GLYSSSDDVIELTPSNFNR	DimethNter0	Both	1	Targeting peptide loss	Signal peptide removal (-3 to -1)	440	19	FFLAVN|G-19	Subtiligase Based Positive Selection;N-TAILS				------------------------------------------------------------------		0.175882	0.320164	0.175882	0.0495505	0.0263277	0.387023	0.0263277	-0.171944
	------------------------------------------------------------------		795	MT132_mito_1B_TAILS_20140704	41.014	4531	4	842.486	2	20.291	0.043752		------------------------------------------------------------------		ATP synthase subunit alpha, mitochondrial	ATP5A1	P25705	Yes	Mitochondrial membrane ATP synthase (F(1)F(0) ATP synthase or Complex V) produces ATP from ADP in the presence of a proton gradient across the membrane which is generated by electron transport complexes of the respiratory chain. F-type ATPases consist of two structural domains, F(1) - containing the extramembraneous catalytic core, and F(0) - containing the membrane proton channel, linked togethe…	ATP biosynthetic process; IMP:CAFA. embryo development; ISS:UniProtKB. lipid metabolic process; ISS:UniProtKB. mitochondrial ATP synthesis coupled proton transport; TAS:Reactome. negative regulation of endothelial cell proliferation; IMP:UniProtKB. positive regulation of blood vessel endothelial cell migration; IGI:CAFA.	extracellular exosome; IDA:UniProtKB. extracellular matrix; IDA:BHF-UCL. membrane; IDA:UniProtKB. mitochondrial inner membrane; IDA:UniProtKB. mitochondrial matrix; TAS:Reactome. mitochondrial proton-transporting ATP synthase complex; IDA:UniProtKB. mitochondrion; IDA:UniProtKB. myelin sheath; IEA:Ensembl. plasma membrane; IDA:UniProtKB. proton-transporting ATP synthase complex; IDA:CAFA. proton-…	angiostatin binding; IPI:CAFA. ATP binding; ISS:UniProtKB. MHC class I protein binding; IDA:UniProtKB. proton-transporting ATP synthase activity, rotational mechanism; IMP:CAFA. RNA binding; IDA:UniProtKB. transmembrane transporter activity; IC:UniProtKB.		------------------------------------------------------------------		ELIIGDR	DimethNter0	Both	1,2	Proteolysis	Proteolysis	553	208	IGRGQR|E-208			164		------------------------------------------------------------------		0.174346	0.174346	0.0912483	0.356674	-0.16151	0.292591	-0.206409	-0.16151
	------------------------------------------------------------------		1953	MT131_cell_3B_TAILS_20140704	45.638	5329	2	2304.09	2	27.313	0.001144		------------------------------------------------------------------		Migration and invasion enhancer 1	MIEN1	Q9BRT3	No	Increases cell migration by inducing filopodia formation at the leading edge of migrating cells. Plays a role in regulation of apoptosis, possibly through control of CASP3. May be involved in a redox-related process. {ECO:0000269|PubMed:19503095, ECO:0000269|PubMed:21628459}.	apoptotic process; IEA:UniProtKB-KW. negative regulation of apoptotic process; IDA:UniProtKB. positive regulation of cell migration; IDA:UniProtKB. positive regulation of filopodium assembly; IDA:UniProtKB.	cytosol; IDA:UniProtKB. extracellular exosome; IDA:UniProtKB. intrinsic component of the cytoplasmic side of the plasma membrane; IDA:UniProtKB.	Molecular Function not found.		------------------------------------------------------------------		SGEPGQTSVAPPPEEVEPGSGVR	Acetyl (any N-term)	Both	1	Mature	Initiator methionine removal	115	2	M|S-2	COFRADIC;N-TAILS				------------------------------------------------------------------		0.170351		0.18528	0.155421	-0.0666777	0.0462733	-0.0666777	-0.171119
	------------------------------------------------------------------		1110	MT131_mito_2_TAILS_20140704	44.381	5720	3	1242.5	2	69.552	0.0092594		------------------------------------------------------------------		Integrin-linked protein kinase	ILK	Q13418	No	Receptor-proximal protein kinase regulating integrin- mediated signal transduction (PubMed:8538749, PubMed:9736715). May act as a mediator of inside-out integrin signaling. Focal adhesion protein part of the complex ILK-PINCH. This complex is considered to be one of the convergence points of integrin- and growth factor-signaling pathway. Could be implicated in mediating cell architecture, adhesio…	branching involved in ureteric bud morphogenesis; IEA:Ensembl. cell aging; IEA:Ensembl. cell cycle arrest; IEA:Ensembl. cell junction assembly; TAS:Reactome. cell proliferation; NAS:UniProtKB. cell-matrix adhesion; TAS:ProtInc. establishment or maintenance of epithelial cell apical/basal polarity; IEA:Ensembl. fibroblast migration; IEA:Ensembl. integrin-mediated signaling pathway; IDA:MGI. MAPK c…	cell junction; IDA:HPA. cell-cell junction; IEA:Ensembl. costamere; IEA:Ensembl. cytoplasm; IBA:GO_Central. cytosol; IDA:HPA. dendritic shaft; IEA:Ensembl. focal adhesion; IDA:UniProtKB. lamellipodium; IEA:UniProtKB-SubCell. membrane; IDA:UniProtKB. neuronal cell body; IEA:Ensembl. nucleoplasm; IDA:HPA. plasma membrane; IEA:UniProtKB-SubCell. protein complex; IEA:Ensembl. sarcomere; IEA:UniProtKB…	ATP binding; IEA:UniProtKB-KW. integrin binding; IEA:Ensembl. protein kinase binding; IPI:UniProtKB. protein serine/threonine kinase activity; IDA:UniProtKB. SH3 domain binding; IEA:Ensembl. signal transducer activity; IBA:GO_Central.		------------------------------------------------------------------		MDDIFTQCR	Oxidation (M);Acetyl (any N-term)	Both	1	Mature	Natural	452	1	|M-1	COFRADIC;other				------------------------------------------------------------------		0.169338	0.265007		0.0736683	-0.0272782	-0.0272782			-0.441027
	------------------------------------------------------------------		1824	MT132_mito_2A_TAILS_20140704	46.485	5717	9	1534.74	2	57.285	0.0014251		------------------------------------------------------------------		Ras GTPase-activating-like protein IQGAP1	IQGAP1	P46940	No	Binds to activated CDC42 but does not stimulate its GTPase activity. It associates with calmodulin. Could serve as an assembly scaffold for the organization of a multimolecular complex that would interface incoming signals to the reorganization of the actin cytoskeleton at the plasma membrane. May promote neurite outgrowth. {ECO:0000269|PubMed:15695813}.	cellular response to calcium ion; IDA:BHF-UCL. cellular response to epidermal growth factor stimulus; IMP:BHF-UCL. cellular response to platelet-derived growth factor stimulus; IEA:Ensembl. epidermal growth factor receptor signaling pathway; IMP:BHF-UCL. fibroblast growth factor receptor signaling pathway; IEA:Ensembl. glomerular visceral epithelial cell development; ISS:UniProtKB. negative regul…	actin filament; TAS:ProtInc. axon; ISS:UniProtKB. cytoplasm; IDA:UniProtKB. cytoplasmic ribonucleoprotein granule; IDA:ParkinsonsUK-UCL. cytosol; TAS:Reactome. extracellular exosome; IDA:UniProtKB. extrinsic component of cytoplasmic side of plasma membrane; IDA:UniProtKB. focal adhesion; IDA:UniProtKB. growth cone; ISS:UniProtKB. lateral plasma membrane; IEA:Ensembl. membrane raft; IEA:Ensembl. m…	cadherin binding; IDA:BHF-UCL. calcium ion binding; TAS:BHF-UCL. calmodulin binding; IPI:BHF-UCL. GTPase activator activity; TAS:ProtInc. GTPase inhibitor activity; TAS:ProtInc. mitogen-activated protein kinase binding; IEA:Ensembl. phosphatidylinositol-3,4,5-trisphosphate binding; IDA:UniProtKB. protein complex binding; IEA:Ensembl. protein domain specific binding; IPI:UniProtKB. protein kinase …		------------------------------------------------------------------		SAADEVDGLGVARPH	Acetyl (any N-term)	Both	1	Proteolysis	Proteolysis	1657	17	GVARPH|Y-17	COFRADIC;other				------------------------------------------------------------------		0.169194	0.218537	0.151827	0.169194	0.089334	-0.0177887	0.269951	0.089334
	------------------------------------------------------------------		666	MT140_1-cell_TAILS_141024	63.616	6871	33	1378.71	2	96.867	7.8153e-06		------------------------------------------------------------------		Aladin	AAAS	Q9NRG9	No	Plays a role in the normal development of the peripheral and central nervous system.	fertilization; IEA:Ensembl. gene silencing by RNA; TAS:Reactome. intracellular transport of virus; TAS:Reactome. learning; IEA:Ensembl. mitotic nuclear envelope disassembly; TAS:Reactome. mRNA export from nucleus; TAS:Reactome. nucleocytoplasmic transport; IDA:MGI. protein sumoylation; TAS:Reactome. regulation of cellular response to heat; TAS:Reactome. regulation of glucose transport; TAS:Reacto…	centrosome; IDA:HPA. cytosol; IDA:HPA. membrane; IDA:UniProtKB. nuclear envelope; TAS:Reactome. nuclear membrane; IDA:HPA. nuclear pore; IDA:MGI. nucleoplasm; IDA:HPA. nucleus; IDA:UniProtKB.	Molecular Function not found.		------------------------------------------------------------------		CSLGLFPPPPPR	Acetyl (any N-term)	Both	1,2	Mature	Initiator methionine removal	546	2	M|C-2					------------------------------------------------------------------		0.168565	0.472481	-0.095627	0.168565	-0.0283551	-0.0779609	0.190403	-0.0283551	-0.17897
	------------------------------------------------------------------		10	MT132_cell_3B_TAILS_20140704	67.29	7825	5	2244.1	3	58.871	8.2336e-06		------------------------------------------------------------------		Inner nuclear membrane protein Man1	LEMD3	Q9Y2U8	No	Can function as a specific repressor of TGF-beta, activin, and BMP signaling through its interaction with the R-SMAD proteins. Antagonizes TGF-beta-induced cell proliferation arrest. {ECO:0000269|PubMed:15601644, ECO:0000269|PubMed:15647271}.	meiotic attachment of telomere to nuclear envelope; IBA:GO_Central. negative regulation of activin receptor signaling pathway; IDA:UniProtKB. negative regulation of BMP signaling pathway; IDA:UniProtKB. negative regulation of transforming growth factor beta receptor signaling pathway; IDA:UniProtKB. nuclear envelope organization; IBA:GO_Central.	integral component of membrane; IDA:MGI. integral component of nuclear inner membrane; IBA:GO_Central. membrane; TAS:ProtInc. nuclear inner membrane; IDA:UniProtKB. nuclear membrane; IDA:HPA.	chromatin DNA binding; IBA:GO_Central.		------------------------------------------------------------------		AAAAASAPQQLSDEELFSQLR	Acetyl (any N-term)	Both	1	Mature	Initiator methionine removal	911	2	M|A-2	COFRADIC				------------------------------------------------------------------		0.168024		-0.253831	0.58988	0.156298	0.0220623	0.156298	0.22793
	------------------------------------------------------------------		521	MT131_cell_3B_TAILS_20140704	35.844	4120	20	1321.66	2	123.15	1.8281e-12		------------------------------------------------------------------		Zinc finger matrin-type protein 2	ZMAT2	Q96NC0	No	Function not found.	mRNA splicing, via spliceosome; IBA:GO_Central.	U4/U6 x U5 tri-snRNP complex; IBA:GO_Central.	DNA binding; IEA:UniProtKB-KW. RNA binding; IBA:GO_Central. zinc ion binding; IEA:InterPro.		------------------------------------------------------------------		ASGSGTKNLDFR	Acetyl (any N-term)	Both	1	Mature	Initiator methionine removal	199	2	M|A-2	COFRADIC				------------------------------------------------------------------		0.167478	0.304961	0.167478	0.142668	0.113806	0.20458	-0.0437783	0.113806	-0.240062
	------------------------------------------------------------------		595	MT132_cell_3B_TAILS_20140704	33.374	2997	23	972.597	2	13.159	0.012435		------------------------------------------------------------------		ATP synthase subunit gamma, mitochondrial	ATP5C1	P36542	Yes	Mitochondrial membrane ATP synthase (F(1)F(0) ATP synthase or Complex V) produces ATP from ADP in the presence of a proton gradient across the membrane which is generated by electron transport complexes of the respiratory chain. F-type ATPases consist of two structural domains, F(1) - containing the extramembraneous catalytic core, and F(0) - containing the membrane proton channel, linked togethe…	ATP biosynthetic process; TAS:Reactome. mitochondrial ATP synthesis coupled proton transport; TAS:Reactome. oxidative phosphorylation; NAS:UniProtKB.	extracellular exosome; IDA:UniProtKB. membrane; IDA:UniProtKB. mitochondrial inner membrane; ISS:UniProtKB. mitochondrial matrix; TAS:Reactome. mitochondrial proton-transporting ATP synthase complex; IDA:UniProtKB. mitochondrial proton-transporting ATP synthase complex, catalytic core F(1); NAS:UniProtKB. mitochondrion; ISS:UniProtKB. myelin sheath; IEA:Ensembl.	proton-transporting ATP synthase activity, rotational mechanism; IEA:InterPro. RNA binding; IDA:UniProtKB. transmembrane transporter activity; IC:UniProtKB.		------------------------------------------------------------------		ATLKDITR	DimethNter0	Both	1,2	Proteolysis	Proteolysis	298	26	IQVRNM|A-26		MPPB			------------------------------------------------------------------		0.165781	0.165781	0.163287	0.392233	0.0242947	-0.0798147	0.0242947	0.0752306
	------------------------------------------------------------------		603	MT132_cell_1A_TAILS_20140704	69.888	8785	25	2597.38	2;3	61.324	2.573e-11		------------------------------------------------------------------		La-related protein 1	LARP1	Q6PKG0	No	RNA-binding protein that promotes translation of specific classes of mRNAs downstream of the mTORC1 complex (PubMed:24532714, PubMed:25940091). Associates with the mRNA 5'cap in an MTOR-dependent manner and associates with mRNAs containing a 5' terminal oligopyrimidine (5'TOP) motif, which is present in mRNAs encoding for ribosomal proteins and several components of the translation machinery (Pub…	cell proliferation; IMP:UniProtKB. cellular response to rapamycin; IMP:UniProtKB. mRNA stabilization; IMP:UniProtKB. negative regulation of translation; IMP:UniProtKB. positive regulation of macroautophagy; IMP:BHF-UCL. positive regulation of viral genome replication; IMP:UniProtKB. response to amino acid starvation; IMP:UniProtKB. TOR signaling; IMP:UniProtKB. TORC1 signaling; IMP:UniProtKB. tra…	cytoplasm; IDA:UniProtKB. cytoplasmic stress granule; IDA:UniProtKB. membrane; IDA:UniProtKB.	cadherin binding; IDA:BHF-UCL. eukaryotic initiation factor 4E binding; IPI:UniProtKB. mRNA 3'-UTR binding; IDA:UniProtKB. mRNA 5'-UTR binding; IDA:UniProtKB. RNA binding; IDA:UniProtKB. RNA cap binding; IDA:UniProtKB. translation activator activity; IMP:UniProtKB. translation initiation factor binding; IDA:UniProtKB.		------------------------------------------------------------------		ATQVEPLLPGGATLLQAEEHGGLVR	Acetyl (any N-term)	Both	1	Mature	Initiator methionine removal	1096	2	M|A-2	COFRADIC;other				------------------------------------------------------------------		0.165543	0.490723	0.0657909	0.165543	0.171828	0.239657	0.171828	0.146707	-0.429847
	------------------------------------------------------------------		1883	MT141_1-mito_TAILS_141024	52.36	5250	187	1666.77	2;3	192.16	1.1376e-45		------------------------------------------------------------------		Protein disulfide-isomerase A3	PDIA3	P30101	No	Function not found.	antigen processing and presentation of exogenous peptide antigen via MHC class I, TAP-dependent; TAS:Reactome. antigen processing and presentation of peptide antigen via MHC class I; TAS:Reactome. cell redox homeostasis; IEA:InterPro. positive regulation of extrinsic apoptotic signaling pathway; IEA:Ensembl. protein folding; TAS:Reactome. protein folding in endoplasmic reticulum; TAS:ParkinsonsUK…	cell surface; IDA:MGI. endoplasmic reticulum; IDA:UniProtKB. endoplasmic reticulum lumen; TAS:Reactome. extracellular exosome; IDA:UniProtKB. extracellular space; IDA:UniProtKB. focal adhesion; IDA:UniProtKB. melanosome; IEA:UniProtKB-SubCell. myelin sheath; IEA:Ensembl. nucleus; IDA:UniProtKB. phagocytic vesicle; TAS:Reactome. recycling endosome membrane; TAS:Reactome.	cysteine-type endopeptidase activity; TAS:ProtInc. disulfide oxidoreductase activity; TAS:ParkinsonsUK-UCL. peptide disulfide oxidoreductase activity; IDA:UniProtKB. phospholipase C activity; TAS:ProtInc. protein disulfide isomerase activity; IBA:GO_Central. RNA binding; IDA:UniProtKB.		------------------------------------------------------------------		SDVLELTDDNFESR	DimethNter0	Both	1	Targeting peptide loss	Signal peptide removal (-3 to -1)	505	25	ARLAAA|S-25	Subtiligase Based Positive Selection;N-TAILS				------------------------------------------------------------------		0.164698	0.114366	0.164698	0.33206	0.101915	0.101915	0.0804705	0.107213	0.209816
	------------------------------------------------------------------		514	MT141_2-cell_TAILS_141024	49.438	5220	71	1623.86	3	146.43	3.7757e-17		------------------------------------------------------------------		Enoyl-CoA hydratase, mitochondrial	ECHS1	P30084	Yes	Straight-chain enoyl-CoA thioesters from C4 up to at least C16 are processed, although with decreasing catalytic rate. Has high substrate specificity for crotonyl-CoA and moderate specificity for acryloyl-CoA, 3-methylcrotonyl-CoA and methacrylyl-CoA. It is noteworthy that binds tiglyl-CoA, but hydrates only a small amount of this substrate. {ECO:0000269|PubMed:26251176}.	fatty acid beta-oxidation; IDA:UniProtKB.	extracellular exosome; IDA:UniProtKB. mitochondrial matrix; TAS:Reactome. mitochondrion; IDA:HPA.	enoyl-CoA hydratase activity; IDA:UniProtKB.		------------------------------------------------------------------		ASGANFEYIIAEKR	DimethNter0	Both	1	Targeting peptide loss	MTS removal	290	28	PAWRPF|A-28	Subtiligase Based Positive Selection;unknown		0		------------------------------------------------------------------		0.163938	0.163938	0.104464	0.287339	0.0332609	-0.0139069	0.0332609	0.0585654	0.306357
	------------------------------------------------------------------		2346	MT132_mito_3B_TAILS_20140704	41.842	4607	8	1790.88	2	54.334	0.0011264		------------------------------------------------------------------		Filamin-A	FLNA	P21333	No	Promotes orthogonal branching of actin filaments and links actin filaments to membrane glycoproteins. Anchors various transmembrane proteins to the actin cytoskeleton and serves as a scaffold for a wide range of cytoplasmic signaling proteins. Interaction with FLNA may allow neuroblast migration from the ventricular zone into the cortical plate. Tethers cell surface- localized furin, modulates it…	actin crosslink formation; IDA:BHF-UCL. actin cytoskeleton reorganization; IDA:BHF-UCL. adenylate cyclase-inhibiting dopamine receptor signaling pathway; IMP:BHF-UCL. cell junction assembly; TAS:Reactome. cerebral cortex development; IEA:Ensembl. cilium assembly; IMP:UniProtKB. cytoplasmic sequestering of protein; IMP:BHF-UCL. establishment of protein localization; IDA:BHF-UCL. formation of radia…	actin cytoskeleton; IDA:HPA. actin filament; IEA:Ensembl. apical dendrite; IEA:Ensembl. cell-cell junction; IDA:UniProtKB. cortical cytoskeleton; IEA:Ensembl. cytoplasm; IDA:UniProtKB. cytosol; IDA:HPA. dendritic shaft; IEA:Ensembl. extracellular exosome; IDA:UniProtKB. extracellular matrix; IDA:BHF-UCL. extracellular region; TAS:Reactome. focal adhesion; IDA:UniProtKB. membrane; IDA:UniProtKB. M…	actin filament binding; IDA:BHF-UCL. cadherin binding; IDA:BHF-UCL. Fc-gamma receptor I complex binding; IDA:BHF-UCL. G-protein coupled receptor binding; IPI:UniProtKB. glycoprotein binding; IDA:BHF-UCL. GTPase binding; IPI:UniProtKB. ion channel binding; IPI:BHF-UCL. kinase binding; IPI:UniProtKB. mu-type opioid receptor binding; IEA:Ensembl. potassium channel regulator activity; IDA:BHF-UCL. pr…		------------------------------------------------------------------		VANPSGNLTETYVQDR	DimethNter0	Mitochondrial	1,2	Proteolysis	Proteolysis	2647	1297	PHVKAR|V-1297					------------------------------------------------------------------		0.162999	0.162999	0.000329395	0.194871
	------------------------------------------------------------------		2354	MT132_mito_1B_TAILS_20140704	57.225	6941	22	2563.35	3	131.74	3.3578e-10		------------------------------------------------------------------		Septin-7	SEPT7	Q16181	No	Filament-forming cytoskeletal GTPase. Required for normal organization of the actin cytoskeleton. Required for normal progress through mitosis. Involved in cytokinesis. Required for normal association of CENPE with the kinetochore. Plays a role in ciliogenesis and collective cell movements. Forms a filamentous structure with SEPT12, SEPT6, SEPT2 and probably SEPT4 at the sperm annulus which is re…	cell differentiation; IEA:UniProtKB-KW. cilium assembly; ISS:UniProtKB. cytokinesis; TAS:ProtInc. positive regulation of non-motile cilium assembly; IMP:GO_Central. protein heterooligomerization; IDA:UniProtKB. regulation of embryonic cell shape; ISS:UniProtKB. spermatogenesis; IEA:UniProtKB-KW.	axoneme; IDA:GO_Central. cleavage furrow; IEA:UniProtKB-SubCell. condensed chromosome kinetochore; IEA:UniProtKB-SubCell. cytosol; TAS:Reactome. extracellular exosome; IDA:UniProtKB. midbody; IEA:UniProtKB-SubCell. non-motile cilium; IDA:GO_Central. nucleus; IDA:UniProtKB. septin complex; IDA:UniProtKB. sperm annulus; IDA:UniProtKB. spindle; IEA:UniProtKB-SubCell. stress fiber; IDA:UniProtKB.	cadherin binding; IDA:BHF-UCL. GTP binding; TAS:ProtInc. identical protein binding; IPI:IntAct. structural molecule activity; TAS:ProtInc.		------------------------------------------------------------------		VAQQKNLEGYVGFANLPNQVYR	DimethNter0	Both	1	Proteolysis	Proteolysis	437	21	VNSSTM|V-21	Subtiligase Based Positive Selection				------------------------------------------------------------------		0.162816	-0.00621198	0.162816	0.184082	-0.00986881	0.14825	-0.0542099	-0.00986881
	------------------------------------------------------------------		903	MT132_mito_2B_TAILS_20140704	41.752	4791	3	1155.6	3	36.45	0.0040957		------------------------------------------------------------------		Neutral alpha-glucosidase AB	GANAB	Q14697	No	Cleaves sequentially the 2 innermost alpha-1,3-linked glucose residues from the Glc(2)Man(9)GlcNAc(2) oligosaccharide precursor of immature glycoproteins (PubMed:10929008). Required for PKD1/Polycystin-1 and PKD2/Polycystin-2 maturation and localization to the cell surface and cilia (PubMed:27259053). {ECO:0000269|PubMed:10929008, ECO:0000269|PubMed:27259053}.	carbohydrate metabolic process; IEA:InterPro. protein folding; TAS:Reactome.	endoplasmic reticulum lumen; TAS:Reactome. extracellular exosome; IDA:UniProtKB. extracellular matrix; IDA:BHF-UCL. glucosidase II complex; IEA:Ensembl. Golgi apparatus; IEA:UniProtKB-SubCell. melanosome; IEA:UniProtKB-SubCell. membrane; IDA:UniProtKB.	carbohydrate binding; IEA:InterPro. glucan 1,3-alpha-glucosidase activity; IEA:UniProtKB-EC. RNA binding; IDA:UniProtKB.		------------------------------------------------------------------		GLLEFEHQR	DimethNter0	Mitochondrial	1,2	Proteolysis	Proteolysis	944	174	LSVNAR|G-174					------------------------------------------------------------------		0.161599	0.161599
	------------------------------------------------------------------		2232	MT132_mito_2B_TAILS_20140704	42.734	4985	7	1410.75	3	56.267	0.00071259		------------------------------------------------------------------		Carbamoyl-phosphate synthase [ammonia], mitochondrial	CPS1	P31327	Yes	Involved in the urea cycle of ureotelic animals where the enzyme plays an important role in removing excess ammonia from the cell.	'de novo' pyrimidine nucleobase biosynthetic process; IEA:InterPro. anion homeostasis; IEA:Ensembl. carbamoyl phosphate biosynthetic process; IMP:UniProtKB. cellular response to ammonia; IMP:BHF-UCL. cellular response to cAMP; IEA:Ensembl. cellular response to fibroblast growth factor stimulus; IEA:Ensembl. cellular response to glucagon stimulus; IEA:Ensembl. cellular response to oleic acid; IEA:…	mitochondrial inner membrane; IEA:Ensembl. mitochondrial matrix; TAS:Reactome. mitochondrial nucleoid; IDA:BHF-UCL. nucleolus; IDA:HPA. protein complex; IEA:Ensembl.	ATP binding; IEA:UniProtKB-KW. calcium ion binding; IEA:Ensembl. carbamoyl-phosphate synthase (ammonia) activity; IMP:BHF-UCL. carbamoyl-phosphate synthase (glutamine-hydrolyzing) activity; IEA:InterPro. endopeptidase activity; IEA:Ensembl. glutamate binding; IEA:Ensembl. modified amino acid binding; IDA:UniProtKB. phospholipid binding; IEA:Ensembl. protein complex binding; IEA:Ensembl.		------------------------------------------------------------------		TFEESFQKALR	DimethNter0	Mitochondrial	1,2,3	Proteolysis	Proteolysis	1500	804	VMAIGR|T-804					------------------------------------------------------------------		0.161515	0.0999287	0.223101
	------------------------------------------------------------------		1873	MT132_cell_1A_TAILS_20140704	35.778	4696	41	1501.8	3	63.819	3.8455e-05		------------------------------------------------------------------		Cytoplasmic dynein 1 intermediate chain 2	DYNC1I2	Q13409	No	Acts as one of several non-catalytic accessory components of the cytoplasmic dynein 1 complex that are thought to be involved in linking dynein to cargos and to adapter proteins that regulate dynein function. Cytoplasmic dynein 1 acts as a motor for the intracellular retrograde motility of vesicles and organelles along microtubules. The intermediate chains mediate the binding of dynein to dynacti…	antigen processing and presentation of exogenous peptide antigen via MHC class II; TAS:Reactome. ciliary basal body docking; TAS:Reactome. ER to Golgi vesicle-mediated transport; TAS:Reactome. G2/M transition of mitotic cell cycle; TAS:Reactome. microtubule-based movement; NAS:UniProtKB. viral process; IEA:UniProtKB-KW.	centrosome; IDA:UniProtKB. cytoplasm; NAS:UniProtKB. cytoplasmic dynein complex; IEA:InterPro. cytosol; TAS:Reactome. microtubule; IDA:UniProtKB. vesicle; IDA:UniProtKB.	microtubule motor activity; NAS:UniProtKB.		------------------------------------------------------------------		SDKSELKAELER	Acetyl (any N-term)	Both	1,2,3,5,6	Mature	Initiator methionine removal	638	2	M|S-2					------------------------------------------------------------------		0.161167	0.174677	0.161167	0.124234	0.237709	0.284193	0.218021	0.237709	-0.0115055
	------------------------------------------------------------------		1409	MT132_cell_3B_TAILS_20140704	49.114	5371	5	1347.69	2	30.905	0.011241		------------------------------------------------------------------		RNA-binding motif protein, X chromosome	RBMX	P38159	No	RNA-binding protein that plays several role in the regulation of pre- and post-transcriptional processes. Implicated in tissue-specific regulation of gene transcription and alternative splicing of several pre-mRNAs. Binds to and stimulates transcription from the tumor suppressor TXNIP gene promoter; may thus be involved in tumor suppression. When associated with SAFB, binds to and stimulates tran…	cellular response to interleukin-1; IDA:UniProtKB. gene expression; TAS:Reactome. membrane protein ectodomain proteolysis; IDA:UniProtKB. mRNA splice site selection; IEA:Ensembl. mRNA splicing, via spliceosome; TAS:Reactome. negative regulation of mRNA splicing, via spliceosome; ISS:UniProtKB. osteoblast differentiation; IDA:UniProtKB. positive regulation of mRNA splicing, via spliceosome; ISS:Un…	catalytic step 2 spliceosome; IDA:UniProtKB. extracellular exosome; IDA:UniProtKB. extracellular space; IDA:UniProtKB. intracellular ribonucleoprotein complex; NAS:UniProtKB. membrane; IDA:UniProtKB. nuclear euchromatin; IDA:UniProtKB. nucleoplasm; TAS:Reactome. nucleus; IDA:UniProtKB. supraspliceosomal complex; IDA:UniProtKB.	chromatin binding; IDA:UniProtKB. core promoter binding; IDA:UniProtKB. identical protein binding; IPI:IntAct. mRNA binding; IDA:UniProtKB. RNA binding; IDA:UniProtKB. single-stranded RNA binding; IEA:Ensembl.		------------------------------------------------------------------		MVEADRPGKLF	Oxidation (M);Acetyl (any N-term)	Both	1,2,3	Proteolysis	Proteolysis	391	12	RPGKLF|I-12					------------------------------------------------------------------		0.159772		0.159772		0.140973	0.140973	0.125725	0.151838
	------------------------------------------------------------------		844	MT132_mito_2B_TAILS_20140704	32.806	3124	1	909.434	2	33.836	0.044137		------------------------------------------------------------------		Lon protease homolog, mitochondrial	LONP1	P36776	Yes	ATP-dependent serine protease that mediates the selective degradation of misfolded, unassembled or oxidatively damaged polypeptides as well as certain short-lived regulatory proteins in the mitochondrial matrix. May also have a chaperone function in the assembly of inner membrane protein complexes. Participates in the regulation of mitochondrial gene expression and in the maintenance of the integ…	aging; IEA:Ensembl. cellular protein complex assembly; IEA:Ensembl. cellular response to oxidative stress; IDA:UniProtKB. misfolded or incompletely synthesized protein catabolic process; IBA:GO_Central. mitochondrial DNA metabolic process; NAS:UniProtKB. mitochondrial genome maintenance; NAS:UniProtKB. mitochondrion organization; IMP:UniProtKB. oxidation-dependent protein catabolic process; IMP:U…	cytosol; IDA:HPA. membrane; IDA:UniProtKB. mitochondrial matrix; IMP:UniProtKB. mitochondrial nucleoid; IDA:BHF-UCL. mitochondrion; IDA:UniProtKB. nucleoplasm; IDA:HPA. nucleus; IDA:HPA.	ADP binding; IDA:UniProtKB. ATP binding; IDA:UniProtKB. ATP-dependent peptidase activity; IDA:UniProtKB. DNA polymerase binding; IPI:UniProtKB. G-quadruplex DNA binding; IDA:UniProtKB. mitochondrial heavy strand promoter anti-sense binding; IDA:UniProtKB. mitochondrial light strand promoter anti-sense binding; IDA:UniProtKB. sequence-specific DNA binding; IDA:UniProtKB. serine-type endopeptidase …		------------------------------------------------------------------		FWEASSR	DimethNter0	Both	1	Targeting peptide loss	MTS removal	959	68	GGQWRG|F-68	Subtiligase Based Positive Selection;unknown		0		------------------------------------------------------------------		0.159123	0.0417301	0.159123	0.400399	0.249147	0.564772	0.0842348	0.249147
	------------------------------------------------------------------		2214	MT132_mito_2A_TAILS_20140704	52.79	6759	13	1524.78	3	62.008	0.00082353		------------------------------------------------------------------		Putative cytochrome b-c1 complex subunit Rieske-like protein 1	UQCRFS1	P0C7P4	No	Function not found.	Biological Process not found.	membrane; IEA:InterPro.	Molecular Function not found.		------------------------------------------------------------------		TDIKVPDFSEYR	DimethNter0	Both	1	Targeting peptide loss	MTS removal (+2 to +3)	283	90	SVCYSH|T-90	unknown		2		------------------------------------------------------------------		0.157899	0.157899	0.0691233	0.634103	-0.219285	-0.219285
	------------------------------------------------------------------		1971	MT132_cell_2B_TAILS_20140704	27.041	2205	42	1634.68	2;3	117.22	4.2979e-24		------------------------------------------------------------------		Cytochrome c oxidase subunit 5A, mitochondrial	COX5A	P20674	Yes	This is the heme A-containing chain of cytochrome c oxidase, the terminal oxidase in mitochondrial electron transport.	mitochondrial electron transport, cytochrome c to oxygen; IBA:GO_Central.	extracellular exosome; IDA:UniProtKB. mitochondrial inner membrane; IDA:CAFA. mitochondrial respiratory chain complex IV; IMP:CAFA. myelin sheath; IEA:Ensembl.	cytochrome-c oxidase activity; IBA:GO_Central. electron carrier activity; TAS:UniProtKB. metal ion binding; IEA:UniProtKB-KW.		------------------------------------------------------------------		SHGSQETDEEFDAR	DimethNter0	Both	1	Targeting peptide loss	MTS removal	150	42	QSVRCY|S-42	Subtiligase Based Positive Selection;unknown		0		------------------------------------------------------------------		0.157388	0.157388	-0.0085245	0.343584	-0.0157356	-0.0157356	-0.163092	-0.00950039	0.0825948
	------------------------------------------------------------------		452	MT131_mito_1_TAILS_20140704	26.192	2164	17	1098.53	2	53.447	0.0085726		------------------------------------------------------------------		Lysosomal protective protein	CTSA	P10619	No	Protective protein appears to be essential for both the activity of beta-galactosidase and neuraminidase, it associates with these enzymes and exerts a protective function necessary for their stability and activity. This protein is also a carboxypeptidase and can deamidate tachykinins. {ECO:0000269|PubMed:1907282}.	glycosphingolipid metabolic process; TAS:Reactome. intracellular protein transport; TAS:ProtInc. negative regulation of chaperone-mediated autophagy; IGI:ParkinsonsUK-UCL. neutrophil degranulation; TAS:Reactome. proteolysis; IDA:ParkinsonsUK-UCL. proteolysis involved in cellular protein catabolic process; IBA:GO_Central. regulation of chaperone-mediated autophagy; TAS:ParkinsonsUK-UCL. regulation…	azurophil granule lumen; TAS:Reactome. endoplasmic reticulum; TAS:ProtInc. extracellular exosome; IDA:UniProtKB. extracellular region; TAS:Reactome. intracellular membrane-bounded organelle; IDA:HPA. lysosomal lumen; TAS:Reactome. lysosome; NAS:UniProtKB. membrane; IDA:UniProtKB. nucleoplasm; IDA:HPA.	carboxypeptidase activity; TAS:ProtInc. enzyme activator activity; TAS:ProtInc. exo-alpha-sialidase activity; TAS:Reactome. serine-type carboxypeptidase activity; IMP:ParkinsonsUK-UCL.		------------------------------------------------------------------		APDQDEIQR	DimethNter0	Both	1	Targeting peptide loss	Signal peptide removal (-3 to -1)	480	29	ASRGEA|A-29					------------------------------------------------------------------		0.15734	0.15734	0.0963315	0.302553	0.4478	0.4478	0.261291	0.472794
	------------------------------------------------------------------		380	MT132_mito_2A_TAILS_20140704	66.975	8892	12	2015.06	2;3	56.195	5.7521e-05		------------------------------------------------------------------		ATP synthase subunit beta, mitochondrial	ATP5B	P06576	Yes	Mitochondrial membrane ATP synthase (F(1)F(0) ATP synthase or Complex V) produces ATP from ADP in the presence of a proton gradient across the membrane which is generated by electron transport complexes of the respiratory chain. F-type ATPases consist of two structural domains, F(1) - containing the extramembraneous catalytic core, and F(0) - containing the membrane proton channel, linked togethe…	angiogenesis; IMP:UniProtKB. ATP biosynthetic process; IMP:UniProtKB. generation of precursor metabolites and energy; NAS:UniProtKB. lipid metabolic process; IEA:Ensembl. mitochondrial ATP synthesis coupled proton transport; TAS:Reactome. mitochondrion organization; TAS:Reactome. negative regulation of cell adhesion involved in substrate-bound cell migration; IEA:Ensembl. osteoblast differentiati…	cell surface; IDA:UniProtKB. extracellular exosome; IDA:UniProtKB. extracellular matrix; IDA:BHF-UCL. membrane; IDA:UniProtKB. mitochondrial matrix; TAS:Reactome. mitochondrial membrane; IDA:UniProtKB. mitochondrial nucleoid; IDA:BHF-UCL. mitochondrial proton-transporting ATP synthase complex; IDA:UniProtKB. mitochondrial proton-transporting ATP synthase, catalytic core; NAS:UniProtKB. mitochondr…	angiostatin binding; IPI:CAFA. ATP binding; IEA:UniProtKB-KW. MHC class I protein binding; IDA:UniProtKB. proton-transporting ATP synthase activity, rotational mechanism; IMP:CAFA. proton-transporting ATPase activity, rotational mechanism; IMP:UniProtKB. transmembrane transporter activity; IC:UniProtKB. transporter activity; NAS:UniProtKB.		------------------------------------------------------------------		AIAELGIYPAVDPLDSTSR	DimethNter0	Mitochondrial	1	Proteolysis	Proteolysis	529	388	TTVLSR|A-388			340		------------------------------------------------------------------		0.156387	0.0471879	0.156387	0.224341
	------------------------------------------------------------------		981	MT132_mito_1B_TAILS_20140704	54.158	6662	5	1871.05	3	73.243	0.0012676		------------------------------------------------------------------		78 kDa glucose-regulated protein	HSPA5	P11021	No	Probably plays a role in facilitating the assembly of multimeric protein complexes inside the endoplasmic reticulum. Involved in the correct folding of proteins and degradation of misfolded proteins via its interaction with DNAJC10, probably to facilitate the release of DNAJC10 from its substrate. {ECO:0000269|PubMed:2294010, ECO:0000269|PubMed:23769672, ECO:0000269|PubMed:23990668}.	activation of signaling protein activity involved in unfolded protein response; IEA:Ensembl. ATF6-mediated unfolded protein response; TAS:Reactome. cellular response to antibiotic; IEA:Ensembl. cellular response to calcium ion; IEA:Ensembl. cellular response to cAMP; IEA:Ensembl. cellular response to drug; IEA:Ensembl. cellular response to glucose starvation; IDA:UniProtKB. cellular response to i…	cell surface; IEA:Ensembl. endoplasmic reticulum; IDA:MGI. endoplasmic reticulum chaperone complex; IDA:UniProtKB. endoplasmic reticulum lumen; TAS:Reactome. endoplasmic reticulum membrane; TAS:Reactome. endoplasmic reticulum-Golgi intermediate compartment; IDA:UniProtKB. extracellular exosome; IDA:UniProtKB. extracellular matrix; IDA:BHF-UCL. focal adhesion; IDA:UniProtKB. integral component of …	ATP binding; IEA:UniProtKB-KW. ATPase activity; IDA:AgBase. cadherin binding; IDA:BHF-UCL. calcium ion binding; TAS:UniProtKB. chaperone binding; TAS:BHF-UCL. enzyme binding; IPI:BHF-UCL. glycoprotein binding; IPI:UniProtKB. misfolded protein binding; IDA:UniProtKB. protein domain specific binding; IPI:UniProtKB. ribosome binding; IEA:Ensembl. ubiquitin protein ligase binding; IPI:UniProtKB. unfo…		------------------------------------------------------------------		IINEPTAAAIAYGLDKR	DimethNter0	Both	1	Proteolysis	Proteolysis	654	198	GLNVMR|I-198					------------------------------------------------------------------		0.152958	0.0591879	0.246727		0.0207999		0.0207999
	------------------------------------------------------------------		181	MT132_cell_3B_TAILS_20140704	29.876	2559	12	1542.8	3	61.683	0.00053075		------------------------------------------------------------------		Fibrillin-1	FBN1	P35555	No	Fibrillin-1: Structural component of the 10-12 nm diameter microfibrils of the extracellular matrix, which conveys both structural and regulatory properties to load-bearing connective tissues (PubMed:1860873, PubMed:15062093). Fibrillin-1- containing microfibrils provide long-term force bearing structural support. In tissues such as the lung, blood vessels and skin, microfibrils form the peripher…	activation of protein kinase A activity; IDA:UniProtKB. camera-type eye development; IEP:UniProtKB. cell adhesion mediated by integrin; IDA:UniProtKB. cellular response to insulin-like growth factor stimulus; IEA:Ensembl. cellular response to transforming growth factor beta stimulus; IEA:Ensembl. embryonic eye morphogenesis; IEP:UniProtKB. extracellular matrix disassembly; TAS:Reactome. extracell…	basement membrane; IDA:UniProtKB. extracellular exosome; IDA:UniProtKB. extracellular matrix; IDA:UniProtKB. extracellular region; IDA:UniProtKB. extracellular space; IDA:UniProtKB. intracellular; IEA:GOC. microfibril; IDA:UniProtKB. proteinaceous extracellular matrix; IDA:UniProtKB.	calcium ion binding; IDA:UniProtKB. extracellular matrix constituent conferring elasticity; IC:UniProtKB. extracellular matrix structural constituent; IDA:UniProtKB. heparin binding; IDA:UniProtKB. hormone activity; IDA:UniProtKB. integrin binding; IPI:UniProtKB. protein complex binding; IPI:UniProtKB.		------------------------------------------------------------------		ADANLEAGNVKETR	DimethNter0	Both	1	Targeting peptide loss	Signal peptide removal (-3 to -1)	2871	25	SYTSHG|A-25					------------------------------------------------------------------		0.152733	0.152733	0.0472915	0.341018	-0.0468621	-0.0468621	-0.43665	0.0625133
	------------------------------------------------------------------		792	MT132_mito_2B_TAILS_20140704	41.454	4762	2	1450.69	2	35.821	0.0014634		------------------------------------------------------------------		40S ribosomal protein S3	RPS3	P23396	No	Involved in translation as a component of the 40S small ribosomal subunit (PubMed:8706699). Has endonuclease activity and plays a role in repair of damaged DNA (PubMed:7775413). Cleaves phosphodiester bonds of DNAs containing altered bases with broad specificity and cleaves supercoiled DNA more efficiently than relaxed DNA (PubMed:15707971). Displays high binding affinity for 7,8-dihydro-8-oxogua…	apoptotic process; IEA:UniProtKB-KW. cell division; IEA:UniProtKB-KW. cellular response to DNA damage stimulus; IEP:UniProtKB. cellular response to hydrogen peroxide; IDA:UniProtKB. cellular response to tumor necrosis factor; IMP:CAFA. chromosome segregation; IMP:UniProtKB. DNA damage response, detection of DNA damage; IDA:UniProtKB. DNA repair; IEA:UniProtKB-KW. negative regulation of DNA repair…	cytoplasm; IDA:UniProtKB. cytosol; IDA:UniProtKB. cytosolic small ribosomal subunit; IDA:UniProtKB. endoplasmic reticulum; IDA:HPA. extracellular exosome; IDA:UniProtKB. extracellular matrix; IDA:BHF-UCL. focal adhesion; IDA:UniProtKB. intracellular ribonucleoprotein complex; IDA:UniProtKB. membrane; IDA:UniProtKB. mitochondrial inner membrane; IDA:UniProtKB. mitochondrial matrix; IDA:UniProtKB. …	damaged DNA binding; IDA:UniProtKB. DNA binding; IDA:UniProtKB. DNA-(apurinic or apyrimidinic site) lyase activity; IDA:UniProtKB. endodeoxyribonuclease activity; IDA:UniProtKB. enzyme binding; IPI:UniProtKB. Hsp70 protein binding; IDA:UniProtKB. Hsp90 protein binding; IDA:UniProtKB. iron-sulfur cluster binding; NAS:UniProtKB. kinase binding; IPI:UniProtKB. microtubule binding; IDA:UniProtKB. mRN…		------------------------------------------------------------------		ELAEDGYSGVEVR	DimethNter0	Both	1,2	Proteolysis	Proteolysis	243	28	NEFLTR|E-28		CATS			------------------------------------------------------------------		0.152717	0.152717	-0.293145	0.271494	0.0684543	0.128851	0.00805716
	------------------------------------------------------------------		756	MT132_mito_1A_TAILS_20140704	38.304	3974	4	1252.59	2	43.484	0.0055551		------------------------------------------------------------------		Filamin-A	FLNA	P21333	No	Promotes orthogonal branching of actin filaments and links actin filaments to membrane glycoproteins. Anchors various transmembrane proteins to the actin cytoskeleton and serves as a scaffold for a wide range of cytoplasmic signaling proteins. Interaction with FLNA may allow neuroblast migration from the ventricular zone into the cortical plate. Tethers cell surface- localized furin, modulates it…	actin crosslink formation; IDA:BHF-UCL. actin cytoskeleton reorganization; IDA:BHF-UCL. adenylate cyclase-inhibiting dopamine receptor signaling pathway; IMP:BHF-UCL. cell junction assembly; TAS:Reactome. cerebral cortex development; IEA:Ensembl. cilium assembly; IMP:UniProtKB. cytoplasmic sequestering of protein; IMP:BHF-UCL. establishment of protein localization; IDA:BHF-UCL. formation of radia…	actin cytoskeleton; IDA:HPA. actin filament; IEA:Ensembl. apical dendrite; IEA:Ensembl. cell-cell junction; IDA:UniProtKB. cortical cytoskeleton; IEA:Ensembl. cytoplasm; IDA:UniProtKB. cytosol; IDA:HPA. dendritic shaft; IEA:Ensembl. extracellular exosome; IDA:UniProtKB. extracellular matrix; IDA:BHF-UCL. extracellular region; TAS:Reactome. focal adhesion; IDA:UniProtKB. membrane; IDA:UniProtKB. M…	actin filament binding; IDA:BHF-UCL. cadherin binding; IDA:BHF-UCL. Fc-gamma receptor I complex binding; IDA:BHF-UCL. G-protein coupled receptor binding; IPI:UniProtKB. glycoprotein binding; IDA:BHF-UCL. GTPase binding; IPI:UniProtKB. ion channel binding; IPI:BHF-UCL. kinase binding; IPI:UniProtKB. mu-type opioid receptor binding; IEA:Ensembl. potassium channel regulator activity; IDA:BHF-UCL. pr…		------------------------------------------------------------------		EATTEFSVDAR	DimethNter0	Mitochondrial	1,2	Proteolysis	Proteolysis	2647	1273	GQGVFR|E-1273					------------------------------------------------------------------		0.151932	0.151932	0.174831	0.0928885
	------------------------------------------------------------------		471	MT132_mito_2B_TAILS_20140704	27.102	2214	33	1467.82	3	157.2	4.1728e-17		------------------------------------------------------------------		BAG family molecular chaperone regulator 2	BAG2	O95816	No	Co-chaperone for HSP70 and HSC70 chaperone proteins. Acts as a nucleotide-exchange factor (NEF) promoting the release of ADP from the HSP70 and HSC70 proteins thereby triggering client/substrate protein release (PubMed:24318877, PubMed:9873016). {ECO:0000269|PubMed:24318877, ECO:0000269|PubMed:9873016}.	protein folding; TAS:ProtInc. protein metabolic process; IDA:MGI. regulation of cellular response to heat; TAS:Reactome.	cytosol; TAS:Reactome.	adenyl-nucleotide exchange factor activity; IDA:UniProtKB. chaperone binding; IEA:InterPro. identical protein binding; IPI:IntAct.		------------------------------------------------------------------		AQAKINAKANEGR	Acetyl (any N-term)	Both	1	Mature	Initiator methionine removal	211	2	M|A-2	COFRADIC;N-TAILS				------------------------------------------------------------------		0.151339	0.151339	0.114541	0.431663	0.12609	0.12609	0.0650854	0.187127	0.111324
	------------------------------------------------------------------		2299	MT132_mito_1A_TAILS_20140704	35.263	3469	3	1533.78	3	52.147	0.0002567		------------------------------------------------------------------		78 kDa glucose-regulated protein	HSPA5	P11021	No	Probably plays a role in facilitating the assembly of multimeric protein complexes inside the endoplasmic reticulum. Involved in the correct folding of proteins and degradation of misfolded proteins via its interaction with DNAJC10, probably to facilitate the release of DNAJC10 from its substrate. {ECO:0000269|PubMed:2294010, ECO:0000269|PubMed:23769672, ECO:0000269|PubMed:23990668}.	activation of signaling protein activity involved in unfolded protein response; IEA:Ensembl. ATF6-mediated unfolded protein response; TAS:Reactome. cellular response to antibiotic; IEA:Ensembl. cellular response to calcium ion; IEA:Ensembl. cellular response to cAMP; IEA:Ensembl. cellular response to drug; IEA:Ensembl. cellular response to glucose starvation; IDA:UniProtKB. cellular response to i…	cell surface; IEA:Ensembl. endoplasmic reticulum; IDA:MGI. endoplasmic reticulum chaperone complex; IDA:UniProtKB. endoplasmic reticulum lumen; TAS:Reactome. endoplasmic reticulum membrane; TAS:Reactome. endoplasmic reticulum-Golgi intermediate compartment; IDA:UniProtKB. extracellular exosome; IDA:UniProtKB. extracellular matrix; IDA:BHF-UCL. focal adhesion; IDA:UniProtKB. integral component of …	ATP binding; IEA:UniProtKB-KW. ATPase activity; IDA:AgBase. cadherin binding; IDA:BHF-UCL. calcium ion binding; TAS:UniProtKB. chaperone binding; TAS:BHF-UCL. enzyme binding; IPI:BHF-UCL. glycoprotein binding; IPI:UniProtKB. misfolded protein binding; IDA:UniProtKB. protein domain specific binding; IPI:UniProtKB. ribosome binding; IEA:Ensembl. ubiquitin protein ligase binding; IPI:UniProtKB. unfo…		------------------------------------------------------------------		TSNPENTVFDAKR	DimethNter0	Both	1	Proteolysis	Proteolysis	654	85	AAKNQL|T-85	Subtiligase Based Positive Selection	CATS			------------------------------------------------------------------		0.151098	-0.108578	0.4591	0.151098	0.0615491		-0.20749	0.330588
	------------------------------------------------------------------		288	MT132_cell_2B_TAILS_20140704	30.386	2835	36	1137.57	2	114.11	1.7784e-05		------------------------------------------------------------------		Poly [ADP-ribose] polymerase 1	PARP1	P09874	No	Involved in the base excision repair (BER) pathway, by catalyzing the poly(ADP-ribosyl)ation of a limited number of acceptor proteins involved in chromatin architecture and in DNA metabolism. This modification follows DNA damages and appears as an obligatory step in a detection/signaling pathway leading to the reparation of DNA strand breaks (PubMed:17177976, PubMed:18172500, PubMed:19344625, Pub…	ATP generation from poly-ADP-D-ribose; IDA:UniProtKB. cellular response to beta-amyloid; IEA:Ensembl. cellular response to DNA damage stimulus; IMP:UniProtKB. cellular response to insulin stimulus; IDA:BHF-UCL. cellular response to oxidative stress; IMP:MGI. cellular response to zinc ion; IEA:Ensembl. DNA damage response, detection of DNA damage; IEA:Ensembl. DNA ligation involved in DNA repair; …	membrane; IDA:UniProtKB. mitochondrion; IDA:MGI. nuclear chromosome, telomeric region; IDA:BHF-UCL. nuclear envelope; IDA:UniProtKB. nucleolus; IDA:UniProtKB. nucleoplasm; TAS:Reactome. nucleus; IDA:UniProtKB. protein complex; IDA:CAFA. protein-DNA complex; IDA:CAFA. transcription factor complex; IDA:BHF-UCL.	DNA binding; TAS:ProtInc. DNA ligase (ATP) activity; IBA:GO_Central. enzyme binding; IPI:UniProtKB. estrogen receptor binding; IEA:Ensembl. histone deacetylase binding; IEA:Ensembl. identical protein binding; IPI:IntAct. NAD binding; IEA:Ensembl. NAD+ ADP-ribosyltransferase activity; IDA:UniProtKB. protein ADP-ribosylase activity; IDA:UniProtKB. protein kinase binding; IPI:UniProtKB. protein N te…		------------------------------------------------------------------		AESSDKLYR	Acetyl (any N-term)	Both	1	Mature	Initiator methionine removal	1014	2	M|A-2	COFRADIC				------------------------------------------------------------------		0.150087	0.276023	0.150087	0.113425	0.146972	0.189909	0.110394	0.146972	-0.0029703
	------------------------------------------------------------------		922	MT131_mito_1_TAILS_20140704	24.08	1895	17	1750.88	3;4	69.404	0.0013863		------------------------------------------------------------------		Actin, cytoplasmic 1	ACTG1	P60709	No	Actins are highly conserved proteins that are involved in various types of cell motility and are ubiquitously expressed in all eukaryotic cells.	ATP-dependent chromatin remodeling; IDA:UniProtKB. cell junction assembly; TAS:Reactome. ephrin receptor signaling pathway; TAS:Reactome. Fc-gamma receptor signaling pathway involved in phagocytosis; TAS:Reactome. membrane organization; TAS:Reactome. movement of cell or subcellular component; TAS:UniProtKB. platelet aggregation; IMP:UniProtKB. positive regulation of gene expression, epigenetic; T…	blood microparticle; IDA:UniProtKB. cortical cytoskeleton; IEA:Ensembl. cytoplasm; TAS:UniProtKB. cytoplasmic ribonucleoprotein granule; IDA:ParkinsonsUK-UCL. cytoskeleton; ISS:AgBase. cytosol; TAS:Reactome. dense body; ISS:AgBase. extracellular exosome; IDA:UniProtKB. extracellular space; IDA:UniProtKB. focal adhesion; IDA:UniProtKB. intracellular ribonucleoprotein complex; IDA:UniProtKB. membra…	ATP binding; IEA:UniProtKB-KW. identical protein binding; IPI:IntAct. kinesin binding; IPI:UniProtKB. nitric-oxide synthase binding; IPI:BHF-UCL. structural constituent of cytoskeleton; TAS:UniProtKB. structural constituent of postsynaptic actin cytoskeleton; IDA:SynGO. Tat protein binding; IPI:BHF-UCL.		------------------------------------------------------------------		GQKDSYVGDEAQSKR	DimethNter0	Both	1	Proteolysis	Proteolysis	375	48	GVMVGM|G-48		GRAM			------------------------------------------------------------------		0.149928	0.252367	0.149928	-0.126131	0.32154	0.32154	0.20162	0.351405
	------------------------------------------------------------------		137	MT132_cell_2B_TAILS_20140704	31.388	2761	7	1148.51	2	24.22	0.023642		------------------------------------------------------------------		DNA-directed RNA polymerases I and III subunit RPAC1	POLR1C	O15160	No	DNA-dependent RNA polymerase catalyzes the transcription of DNA into RNA using the four ribonucleoside triphosphates as substrates. Common component of RNA polymerases I and III which synthesize ribosomal RNA precursors and small RNAs, such as 5S rRNA and tRNAs, respectively. RPAC1 is part of the Pol core element with the central large cleft and probably a clamp element that moves to open and clo…	positive regulation of gene expression, epigenetic; TAS:Reactome. positive regulation of type I interferon production; TAS:Reactome. termination of RNA polymerase I transcription; TAS:Reactome. transcription elongation from RNA polymerase I promoter; TAS:Reactome. transcription from RNA polymerase I promoter; TAS:ProtInc. transcription from RNA polymerase III promoter; IEA:GOC. transcription init…	cytosol; TAS:Reactome. DNA-directed RNA polymerase I complex; IBA:GO_Central. DNA-directed RNA polymerase III complex; IDA:MGI. nucleoplasm; TAS:Reactome. nucleus; IDA:HPA.	DNA binding; IEA:InterPro. DNA-directed 5'-3' RNA polymerase activity; TAS:ProtInc. protein dimerization activity; IEA:InterPro.		------------------------------------------------------------------		AASQAVEEMR	Oxidation (M);Acetyl (any N-term)	Both	1,2	Mature	Initiator methionine removal	346	2	M|A-2					------------------------------------------------------------------		0.14983	0.14983	-0.0706408	0.150716	0.0402648	0.0710769	0.00450105	0.0402648
	------------------------------------------------------------------		849	MT131_cell_3A_TAILS_20140704	41.564	4808	22	1122.64	2	68.409	0.00058294		------------------------------------------------------------------		KDEL motif-containing protein 2	KDELC2	Q7Z4H8	No	Function not found.	glycolipid metabolic process; IBA:GO_Central.	endoplasmic reticulum lumen; IBA:GO_Central.	glucosyltransferase activity; IBA:GO_Central.		------------------------------------------------------------------		GAPEVLVSAPR	DimethNter0	Both	1	Targeting peptide loss	Signal peptide removal (-3 to -1)	507	21	ALLVAA|G-21	Subtiligase Based Positive Selection				------------------------------------------------------------------		0.149473	0.0724956	0.149473	0.357226	-0.0640438	-0.0984065	-0.052244	-0.0640438	0.208026
	------------------------------------------------------------------		269	MT132_mito_1B_TAILS_20140704	45.584	5645	1	1471.68	2	56.118	0.00062257		------------------------------------------------------------------		Mitochondrial import inner membrane translocase subunit Tim8 B	TIMM8B	Q9Y5J9	Yes	Probable mitochondrial intermembrane chaperone that participates in the import and insertion of some multi-pass transmembrane proteins into the mitochondrial inner membrane. Also required for the transfer of beta-barrel precursors from the TOM complex to the sorting and assembly machinery (SAM complex) of the outer membrane. Acts as a chaperone-like protein that protects the hydrophobic precursor…	cation transmembrane transport; IBA:GO_Central. chaperone-mediated protein transport; TAS:BHF-UCL. protein targeting to mitochondrion; TAS:ProtInc. sensory perception of sound; TAS:ProtInc.	extracellular space; IDA:UniProtKB. membrane; IBA:GO_Central. mitochondrial inner membrane; IEA:UniProtKB-SubCell. mitochondrial intermembrane space protein transporter complex; TAS:BHF-UCL.	metal ion transmembrane transporter activity; IBA:GO_Central. zinc ion binding; TAS:ProtInc.		------------------------------------------------------------------		AELGEADEAELQR	Acetyl (any N-term)	Mitochondrial	1	Mature	Initiator methionine removal	83	2	M|A-2	COFRADIC;other				------------------------------------------------------------------		0.149314	0.232068	0.0407731	0.149314					-0.398681
	------------------------------------------------------------------		1671	MT132_cell_2A_TAILS_20140704	35.429	3061	71	1750.88	2;3	75.911	0.0013683		------------------------------------------------------------------		ATP synthase subunit alpha, mitochondrial	ATP5A1	P25705	Yes	Mitochondrial membrane ATP synthase (F(1)F(0) ATP synthase or Complex V) produces ATP from ADP in the presence of a proton gradient across the membrane which is generated by electron transport complexes of the respiratory chain. F-type ATPases consist of two structural domains, F(1) - containing the extramembraneous catalytic core, and F(0) - containing the membrane proton channel, linked togethe…	ATP biosynthetic process; IMP:CAFA. embryo development; ISS:UniProtKB. lipid metabolic process; ISS:UniProtKB. mitochondrial ATP synthesis coupled proton transport; TAS:Reactome. negative regulation of endothelial cell proliferation; IMP:UniProtKB. positive regulation of blood vessel endothelial cell migration; IGI:CAFA.	extracellular exosome; IDA:UniProtKB. extracellular matrix; IDA:BHF-UCL. membrane; IDA:UniProtKB. mitochondrial inner membrane; IDA:UniProtKB. mitochondrial matrix; TAS:Reactome. mitochondrial proton-transporting ATP synthase complex; IDA:UniProtKB. mitochondrion; IDA:UniProtKB. myelin sheath; IEA:Ensembl. plasma membrane; IDA:UniProtKB. proton-transporting ATP synthase complex; IDA:CAFA. proton-…	angiostatin binding; IPI:CAFA. ATP binding; ISS:UniProtKB. MHC class I protein binding; IDA:UniProtKB. proton-transporting ATP synthase activity, rotational mechanism; IMP:CAFA. RNA binding; IDA:UniProtKB. transmembrane transporter activity; IC:UniProtKB.		------------------------------------------------------------------		QKTGTAEMSSILEER	Oxidation (M);DimethNter0	Both	1	Targeting peptide loss	MTS removal	553	44	ASNTHL|Q-44	Subtiligase Based Positive Selection;unknown		0		------------------------------------------------------------------		0.148626	0.148626	0.0820448	0.439504	0.106372	0.106372	0.0351537	0.164645	-0.291563
	------------------------------------------------------------------		2105	MT132_mito_2A_TAILS_20140704	28.613	2406	32	1517.78	2	199.75	6.0726e-46		------------------------------------------------------------------		Guanine nucleotide-binding protein G(I)/G(S)/G(O) subunit gamma-12	GNG12	Q9UBI6	No	Guanine nucleotide-binding proteins (G proteins) are involved as a modulator or transducer in various transmembrane signaling systems. The beta and gamma chains are required for the GTPase activity, for replacement of GDP by GTP, and for G protein- effector interaction.	cellular response to glucagon stimulus; TAS:Reactome. cerebral cortex development; IEA:Ensembl. G-protein coupled receptor signaling pathway; IEA:InterPro. response to lipopolysaccharide; IEA:Ensembl. signal transduction; TAS:ProtInc.	actin filament; IEA:Ensembl. extracellular exosome; IDA:UniProtKB. heterotrimeric G-protein complex; IEA:InterPro. plasma membrane; TAS:Reactome.	PDZ domain binding; IDA:MGI. phosphate ion binding; IEA:Ensembl. signal transducer activity; IEA:UniProtKB-KW.		------------------------------------------------------------------		SSKTASTNNIAQAR	Acetyl (any N-term)	Both	1	Mature	Initiator methionine removal	72	2	M|S-2	COFRADIC				------------------------------------------------------------------		0.148421	0.227313	0.129314	0.148421	0.125965	0.0843299	0.125965	0.242913
	------------------------------------------------------------------		2152	MT141_1-cell_TAILS_141024	38.49	3730	48	1274.68	2	99.337	9.7388e-10		------------------------------------------------------------------		Cytochrome c oxidase assembly protein COX15 homolog	COX15	Q7KZN9	Yes	May be involved in the biosynthesis of heme A. {ECO:0000269|PubMed:12474143}.	cellular respiration; IC:HGNC. heme a biosynthetic process; IGI:HGNC. heme biosynthetic process; TAS:Reactome. hydrogen ion transmembrane transport; IMP:BHF-UCL. mitochondrial electron transport, cytochrome c to oxygen; IC:HGNC. oxidation-reduction process; TAS:UniProtKB. respiratory chain complex IV assembly; IMP:HGNC. respiratory gaseous exchange; TAS:UniProtKB.	cytochrome complex; IDA:BHF-UCL. integral component of membrane; IEA:UniProtKB-KW. mitochondrial inner membrane; TAS:Reactome. mitochondrial respiratory chain; TAS:UniProtKB. mitochondrion; IDA:BHF-UCL. nucleus; IDA:HPA.	cytochrome-c oxidase activity; TAS:UniProtKB. oxidoreductase activity, acting on the CH-CH group of donors; TAS:Reactome.		------------------------------------------------------------------		STISEVALQSGR	DimethNter0	Both	1,2	Proteolysis	Proteolysis	410	44	LRPGQY|S-44					------------------------------------------------------------------		0.147146	0.147146	0.0575208	0.357778	-0.0136321	0.042426	-0.0794382	-0.0136321	-0.263526
	------------------------------------------------------------------		401	MT132_cell_2A_TAILS_20140704	23.425	1665	22	1186.68	3	114.18	1.0145e-06		------------------------------------------------------------------		Annexin A6	ANXA6	P08133	No	May associate with CD21. May regulate the release of Ca(2+) from intracellular stores.	apoptotic signaling pathway; IEA:Ensembl. calcium ion transport; IEA:Ensembl. ion transmembrane transport; IMP:UniProtKB. mitochondrial calcium ion homeostasis; IEA:Ensembl. protein homooligomerization; IMP:UniProtKB. regulation of muscle contraction; IEA:Ensembl.	extracellular exosome; IDA:UniProtKB. focal adhesion; IDA:UniProtKB. late endosome membrane; IDA:UniProtKB. lysosomal membrane; IDA:UniProtKB. melanosome; IEA:UniProtKB-SubCell. membrane; IDA:UniProtKB. mitochondrion; IEA:GOC. perinuclear region of cytoplasm; IEA:Ensembl.	calcium ion binding; IEA:InterPro. calcium-dependent phospholipid binding; IDA:UniProtKB. calcium-dependent protein binding; IPI:AgBase. cholesterol binding; IDA:UniProtKB. GTP binding; IMP:UniProtKB. ligand-gated ion channel activity; IMP:UniProtKB. lipid binding; IMP:UniProtKB. protein homodimerization activity; IMP:UniProtKB.		------------------------------------------------------------------		AKPAQGAKYR	Acetyl (any N-term)	Both	1	Mature	Initiator methionine removal	673	2	M|A-2	COFRADIC;N-TAILS				------------------------------------------------------------------		0.146889	0.0816307	0.257423	0.146889	0.596855	0.705844	0.596855	0.485266
	------------------------------------------------------------------		151	MT132_mito_2A_TAILS_20140704	24.041	1791	2	1511.82	3	37.317	0.00054733		------------------------------------------------------------------		Very-long-chain (3R)-3-hydroxyacyl-CoA dehydratase 2	PTPLB	Q6Y1H2	No	Catalyzes the third of the four reactions of the long- chain fatty acids elongation cycle. This endoplasmic reticulum- bound enzymatic process, allows the addition of two carbons to the chain of long- and very long-chain fatty acids/VLCFAs per cycle. This enzyme catalyzes the dehydration of the 3-hydroxyacyl-CoA intermediate into trans-2,3-enoyl-CoA, within each cycle of fatty acid elongation. Th…	fatty acid elongation; IDA:UniProtKB. long-chain fatty-acyl-CoA biosynthetic process; TAS:Reactome. sphingolipid biosynthetic process; IGI:UniProtKB. very long-chain fatty acid biosynthetic process; IDA:UniProtKB.	endoplasmic reticulum; IDA:UniProtKB. endoplasmic reticulum membrane; TAS:Reactome. integral component of membrane; IEA:UniProtKB-KW.	3-hydroxy-arachidoyl-CoA dehydratase activity; IEA:UniProtKB-EC. 3-hydroxy-behenoyl-CoA dehydratase activity; IEA:UniProtKB-EC. 3-hydroxy-lignoceroyl-CoA dehydratase activity; IEA:UniProtKB-EC. 3-hydroxyacyl-CoA dehydratase activity; IDA:UniProtKB. 3R-hydroxyacyl-CoA dehydratase activity; EXP:Reactome. enzyme binding; IDA:UniProtKB.		------------------------------------------------------------------		AAVAATAAAKGNGGGGGR	DimethNter0	Both	1	Mature	Initiator methionine removal	254	2	M|A-2	Subtiligase Based Positive Selection				------------------------------------------------------------------		0.146182	0.0487386	0.146182	0.172586	0.541345	0.541345	0.0330906	0.561141
	------------------------------------------------------------------		2236	MT131_cell_3A_TAILS_20140704	44.682	5155	3	1399.82	3	24.302	0.020308		------------------------------------------------------------------		Nucleoside diphosphate kinase A	NME2	P15531	No	Major role in the synthesis of nucleoside triphosphates other than ATP. The ATP gamma phosphate is transferred to the NDP beta phosphate via a ping-pong mechanism, using a phosphorylated active-site intermediate. Possesses nucleoside-diphosphate kinase, serine/threonine-specific protein kinase, geranyl and farnesyl pyrophosphate kinase, histidine protein kinase and 3'-5' exonuclease activities. I…	cell differentiation; IEA:UniProtKB-KW. CTP biosynthetic process; IEA:InterPro. endocytosis; IEA:UniProtKB-KW. GTP biosynthetic process; IEA:InterPro. negative regulation of cell proliferation; TAS:UniProtKB. nervous system development; IEA:UniProtKB-KW. nucleobase-containing small molecule interconversion; TAS:Reactome. positive regulation of DNA binding; IDA:UniProtKB. positive regulation of ep…	cytoplasm; TAS:UniProtKB. cytosol; IDA:UniProtKB. extracellular exosome; IDA:UniProtKB. membrane; IDA:UniProtKB. nucleus; IDA:UniProtKB. ruffle membrane; IDA:UniProtKB.	ATP binding; IDA:UniProtKB. deoxyribonuclease activity; IDA:UniProtKB. GTP binding; IDA:UniProtKB. identical protein binding; IPI:IntAct. magnesium ion binding; IDA:UniProtKB. nucleoside diphosphate kinase activity; IDA:UniProtKB. ribosomal small subunit binding; IPI:UniProtKB. RNA binding; IDA:UniProtKB.		------------------------------------------------------------------		TFIAIKPDGVQR	DimethNter0	Both	1,2	Proteolysis	Proteolysis	152	7	MANCER|T-7		CATL1;CATS			------------------------------------------------------------------		0.146163	0.182467	0.146163	-0.49504	0.134274		0.0993571	0.169192
	------------------------------------------------------------------		440	MT132_mito_2A_TAILS_20140704	38.226	4188	2	1149.63	3	60.991	0.0093434		------------------------------------------------------------------		39S ribosomal protein L2, mitochondrial	MRPL2	Q5T653	Yes	Function not found.	mitochondrial translation; IBA:GO_Central. mitochondrial translational elongation; TAS:Reactome. mitochondrial translational termination; TAS:Reactome.	mitochondrial inner membrane; TAS:Reactome. mitochondrial large ribosomal subunit; IDA:UniProtKB.	RNA binding; IDA:UniProtKB. structural constituent of ribosome; IBA:GO_Central.		------------------------------------------------------------------		ANFVSWKSR	DimethNter0	Both	1	Targeting peptide loss	MTS removal	305	61	TSVALN|A-61			0		------------------------------------------------------------------		0.146117	0.146117	0.0759945	0.65374	0.306422		0.306422
	------------------------------------------------------------------		1042	MT132_cell_3A_TAILS_20140704	42.768	4461	14	1257.66	2	39.961	0.0028299		------------------------------------------------------------------		Peptidyl-prolyl cis-trans isomerase FKBP9	FKBP9	O95302	No	PPIases accelerate the folding of proteins during protein synthesis.	chaperone-mediated protein folding; IBA:GO_Central. protein folding; ISS:UniProtKB.	cytoplasm; IBA:GO_Central. endoplasmic reticulum; ISS:UniProtKB.	calcium ion binding; ISS:UniProtKB. FK506 binding; IBA:GO_Central. peptidyl-prolyl cis-trans isomerase activity; IBA:GO_Central.		------------------------------------------------------------------		LGSDAELQIER	DimethNter0	Both	1	Proteolysis	Proteolysis	570	30	AAPVAG|L-30					------------------------------------------------------------------		0.145956	0.145956	0.104607	0.3457	0.126685	0.0359672	0.146946	0.126685
	------------------------------------------------------------------		875	MT132_mito_1B_TAILS_20140704	51.88	6360	1	977.518	2	48.199	0.024052		------------------------------------------------------------------		60S ribosomal protein L13	RPL13	P26373	No	Function not found.	nuclear-transcribed mRNA catabolic process, nonsense-mediated decay; TAS:Reactome. rRNA processing; TAS:Reactome. SRP-dependent cotranslational protein targeting to membrane; TAS:Reactome. translation; IBA:GO_Central. translational initiation; TAS:Reactome. viral transcription; TAS:Reactome.	cytosol; TAS:Reactome. cytosolic large ribosomal subunit; IDA:UniProtKB. cytosolic ribosome; TAS:ProtInc. membrane; IDA:UniProtKB. nucleus; IDA:UniProtKB.	RNA binding; IDA:UniProtKB. structural constituent of ribosome; IBA:GO_Central.		------------------------------------------------------------------		GFSLEELR	DimethNter0	Mitochondrial	1,2	Proteolysis	Proteolysis	211	75	KVRAGR|G-75					------------------------------------------------------------------		0.145367	-0.0746429	0.365376
[truncated: 1,240 more rows]
[truncated: 7 more columns]
